# Supplementary material for: PCR diagnosis of tick-borne pathogens in Maharashtra state, India indicates fitness cost associated with carrier infections is greater for crossbreed than native cattle breeds
Source: PLoS One. 2017 Mar 30;12(3):e0174595. doi: 10.1371/journal.pone.0174595 (PMC5373575; doi:10.1371/journal.pone.0174595)
Supplement: S1 Dataset — (XLSX) [file pone.0174595.s007.xlsx]

## Sheet: Raw data
Farm	Agroclimatic Zone	date	Host Species	Breed Type	Age (Yrs)	Sex	Vaccination	Acaricide	Bodyscore	TBU	Theileria annulara	Theileria orientalis (1=positive)	Babesia bigemina (1=positive)	Babesia bovis (1= positive)	Anaplasma Ehrlichi universal primers	Anaplasma	Ehrlichia	Number Unique Infections	Coinfections
1	1	2014-08-10	1	1	0	1	1	0	2	0	0	0	0	0	0	0	0	0	0
1	1	2014-08-10	1	1	4	1	1	0	3	0	0	0	0	0	0	0	0	0	0
1	1	2014-08-10	1	1	2	1	1	0	3	0	0	0	0	0	1	1	1	3	1
1	1	2014-08-10	1	1	2	1	1	0	3	0	0	0	0	0	1	1	0	2	1
1	1	2014-08-10	1	1	0	1	1	0	1	0	0	0	0	0	1	1	1	3	1
1	1	2014-08-10	1	1	0	1	1	0	1	0	0	0	0	0	1	1	1	3	1
1	1	2014-08-10	1	1	2	1	1	1	3	0	0	0	0	0	1	1	0	2	1
1	1	2014-08-10	1	1	3	1	1	1	2	0	0	0	0	0	1	1	0	2	1
2	4	2014-06-11	1	1	8	1	1	1	2	1	1	0	0	0	1	0	1	3	1
2	4	2014-06-11	1	1	8	1	1	1	2	0	0	0	0	0	0	0	0	0	0
2	4	2014-06-11	1	1	5	1	1	1	1	1	1	0	0	0	1	0	1	3	1
3	3	29/10/2014	1	1	9	1	0	0	3	0	0	0	0	0	0	0	0	0	0
7	2	2015-07-22	1	1	0	1	0	0	5	0	0	0	0	0	0	0	0	0	0
7	2	2015-07-22	1	1	0	1	0	0	5	0	0	0	0	0	0	0	0	0	0
1	1	2014-08-10	1	1	1	2	1	0	3	1	1	1	0	0	1	1	1	5	1
1	1	2014-08-10	1	1	0	2	1	0	2	0	0	0	0	0	1	1	1	3	1
1	1	2014-08-10	1	1	1	2	1	0	3	0	0	0	0	0	1	1	1	3	1
1	1	2014-08-10	1	1	1	2	1	0	2	0	0	0	0	0	0	0	0	0	0
1	1	2014-08-10	1	1	2	2	1	0	2	0	0	0	0	0	1	1	1	3	1
1	1	2014-08-10	1	1	2	2	1	0	4	0	0	0	0	0	0	0	0	0	0
1	1	2014-08-10	1	1	8	2	1	0	4	1	1	0	0	0	0	0	0	1	1
1	1	2014-08-10	1	1	3	2	1	0	3	0	0	0	0	0	0	0	0	0	0
1	1	2014-08-10	1	1	6	2	1	0	2	0	0	0	0	0	1	1	0	2	1
1	1	2014-08-10	1	1	4	2	1	0	2	0	0	0	0	0	1	1	0	2	1
1	1	2014-08-10	1	1	5	2	1	0	3	0	0	0	0	0	1	1	0	2	1
1	1	2014-08-10	1	1	0	2	1	0	2	0	0	0	0	0	0	0	0	0	0
1	1	2014-08-10	1	1	0	2	1	0	1	0	0	0	0	0	0	0	0	0	0
1	1	2014-08-10	1	1	0	2	1	0	2	0	0	0	0	0	1	1	0	2	1
1	1	2014-08-10	1	1	0	2	1	0	2	0	0	0	0	0	1	1	1	3	1
1	1	2014-08-10	1	1	0	2	1	0	2	0	0	0	0	0	1	1	1	3	1
1	1	2014-08-10	1	1	1	2	1	0	4	0	0	0	0	0	0	0	0	0	0
1	1	2014-08-10	1	1	1	2	1	0	3	0	0	0	0	0	1	1	1	3	1
1	1	2014-08-10	1	1	3	2	1	0	2	0	0	0	0	0	1	1	0	2	1
1	1	2014-08-10	1	1	4	2	1	0	3	1	1	0	0	0	1	1	0	3	1
1	1	2014-08-10	1	1	5	2	1	0	2	0	0	0	0	0	1	1	1	3	1
1	1	2014-08-10	1	1	5	2	1	0	3	0	0	0	0	0	0	0	0	0	0
1	1	2014-08-10	1	1	5	2	1	0		0	0	0	0	0	1	1	0	2	1
1	1	2014-08-10	1	1	4	2	1	0	3	0	0	0	0	0	0	0	0	0	0
1	1	2014-08-10	1	1	4	2	1	0	3	1	1	1	0	0	0	0	0	2	1
1	1	2014-08-10	1	1	6	2	1	0	3	0	0	0	0	0	0	0	0	0	0
1	1	2014-08-10	1	1	5	2	1	0		0	0	0	0	0	1	1	0	2	1
1	1	2014-08-10	1	1	6	2	1	0		0	0	0	0	0	1	1	1	3	1
1	1	2014-08-10	1	1	0	2	1	0	3	0	0	0	0	0	0	0	0	0	0
1	1	2014-08-10	1	1	3	2	1	0	3	0	0	0	0	0	0	0	0	0	0
1	1	2014-08-10	1	1	9	2	1	0	1	0	0	0	0	0	0	0	0	0	0
1	1	2014-08-10	1	1	0	2	1	0	2	0	0		0	0	0	0	0	0	0
1	1	2014-08-10	1	1	0	2	1	0	1	0	0	0	0	0	1	1	1	3	1
1	1	2014-08-10	1	1	0	2	1	0	1	0	0	0	0	0	1	1	1	3	1
1	1	2014-08-10	1	1	5	2	1	1	3	0	0	0	0	0	1	1	1	3	1
1	1	2014-08-10	1	1	6	2	1	1	2	0	0	0	0	0	0	0	0	0	0
1	1	2014-08-10	1	1	6	2	1	1	2	0	0	0	0	0	0	0	0	0	0
1	1	2014-08-10	1	1	8	2	1	1	3	0	0	0	0	0	0	0	0	0	0
1	1	2014-08-10	1	1	1 Yr.	2	1	1	2	0	0	0	0	0	1	1	0	2	1
1	1	2014-08-10	1	1	2	2	1	1	3	0	0	0	0	0	1	1	1	3	1
1	1	2014-08-10	1	1	2	2	1	1	2	0	0	0	0	0	1	1	1	3	1
1	1	2014-08-10	1	1	3	2	1	1	3	0	0	0	0	0	1	1	0	2	1
1	1	2014-08-10	1	1	8	2	1	1	2	0	0	0	0	0	0	0	0	0	0
1	1	2014-08-10	1	1	7	2	1	0	2	0	0	0	0	0	0	0	0	0	0
1	1	2014-08-10	1	1	6	2	1	0	3	1	1	1	0	0	0	0	0	2	1
1	1	2014-08-10	1	1	4	2	1	0	3	0	0	0	0	0	0	0	0	0	0
1	1	2014-08-10	1	1	4	2	1	0	3	0	0	0	0	0	0	0	0	0	0
1	1	2014-09-06	1	1	7	2	1	0	3	0	0	0	0	0	0	0	0	0	0
1	1	2014-09-07	1	1	3	2	1	0	2	0	0	0	0	0	1	1	0	2	1
1	1	2014-09-27	1	1	3	2	0	0	1	0	0	0	0	0	1	1	0	2	1
1	1	2014-09-29	1	1	4	2	0	0	1	0	0	0	0	0	1	1	0	2	1
1	1	2014-09-30	1	1	5	2	0	0	2	0	0	0	0	0	1	1	0	2	1
1	1	2014-10-01	1	1	3	2	0	0	1	0	0	0	0	0	1	1	0	2	1
1	1	2014-10-07	1	1	3	2	0	0	1	0	0	0	0	0	1	1	0	2	1
1	1	2014-10-09	1	1	5	2	0	0	1	0	0	0	0	0	1	1	0	2	1
1	1	2014-10-11	1	1	5	2	0	0	2	0	0	0	0	0	1	1	0	2	1
1	1	2014-10-14	1	1	5	2	0	0	1	0	0	0	0	0	1	1	0	2	1
1	1	2014-10-15	1	1	4	2	0	0	2	0	0	0	0	0	1	1	0	2	1
1	1	2014-10-16	1	1	6	2	1	0	1	0	0	0	0	0	1	1	0	2	1
1	1	2014-10-17	1	1	3	2	0	0	3	0	0	0	0	0	1	1	0	2	1
2	4	2014-06-11	1	1	7	2	1	1	2	1	1	0	0	0	0	0	0	1	1
2	4	2014-06-11	1	1	9	2	1	1	2	1	1	0	0	0	0	0	0	1	1
2	4	2014-06-11	1	1	8	2	1	1	2	0	0	0	0	0	1	1	1	3	1
2	4	2014-06-11	1	1	8	2	1	1	3	1	1	0	0	0	1	0	1	3	1
2	4	2014-06-11	1	1	6	2	1	1	3	0	0	0	0	0	1	1	0	2	1
2	4	2014-06-11	1	1	6	2	1	1	3	1	1	0	0	0	1	0	1	3	1
2	4	2014-06-11	1	1	9	2	1	1	3	0	0	0	0	0	1	1	1	3	1
2	4	2014-06-11	1	1	9	2	1	1	3	0	0	0	0	0	1	1	0	2	1
2	4	2014-06-11	1	1	8	2	1	1	3	0	0	0	0	0	1	1	1	3	1
2	4	2014-06-11	1	1	8	2	1	1	3	0	0	0	0	0	1	1	0	2	1
2	4	2014-06-11	1	1	10	2	1	1	3	0	0	0	0	0	1	1	0	2	1
2	4	2014-06-11	1	1	4	2	1	1	2	0	0	0	0	0	1	1	0	2	1
2	4	2014-06-11	1	1	6	2	1	1	2	0	0	0	0	0	1	1	1	3	1
2	4	2014-06-11	1	1	8	2	1	1	2	0	0	0	0	0	1	1	1	3	1
2	4	2014-06-11	1	1	2	2	1	1	2	0	0	0	0	0	1	1	0	2	1
2	4	2014-06-11	1	1	2	2	1	1	2	0	0	0	0	0	0	0	0	0	0
2	4	2014-06-11	1	1	8	2	1	1	3	0	0	0	0	0	0	0	0	0	0
2	4	2014-06-11	1	1	3	2	1	1	1	1	1	0	0	0	1	0	1	3	1
2	4	2014-06-11	1	1	4	2	1	1	3	1	1	0	0	0	1	1	0	3	1
2	4	2014-06-11	1	1	3	2	1	1	3	0	0	0	0	0	0	0	0	0	0
2	4	2014-06-11	1	1	3	2	1	1	3	1	1	0	0	0	1	1	0	3	1
2	4	2014-06-11	1	1	2	2	1	1	3	0	0	0	0	0	0	0	0	0	0
2	4	2014-06-11	1	1	2	2	1	1	3	0	0	0	0	0	0	0	0	0	0
3	3	2015-02-13	1	1	5	2	0	0	3	0	0	0	0	0	0	0	0	0	0
3	3	2015-02-13	1	1	0	2	0	1	3	0	0	0	0	0	0	0	0	0	0
3	3	2015-02-13	1	1	3	2	0	0	4	0	0	0	0	0	1	1	0	2	1
3	3	2015-02-13	1	1	5	2	0	0	4	0	0	0	0	0	0	0	0	0	0
3	3	2015-02-13	1	1	2	2	0	0	4	0	0	0	0	0	0	0	0	0	0
3	3	2015-02-13	1	1	0	2	0	0	3	0	0	0	0	0	0	0	0	0	0
3	3	2015-02-13	1	1	8	2	0	1	3	0	0	0	0	0	0	0	0	0	0
3	3	2015-02-13	1	1	5	2	0	0	3	0	0	0	0	0	0	0	0	0	0
3	3	2015-02-13	1	1	8	2	0	0	3	0	0	0	0	0	0	0	0	0	0
3	3	2015-02-13	1	1	6	2	0	1	3	0	0	0	0	0	0	0	0	0	0
3	3	2015-02-13	1	1	4	2	0	0	2	0	0	0	0	0	0	0	0	0	0
3	3	2015-02-13	1	1	7	2	0	0	3	0	0	0	0	0	0	0	0	0	0
3	3	2015-02-13	1	1	6	2	0	0	2	0	0	0	0	0	0	0	0	0	0
3	3	2015-02-13	1	1	8	2	0	0	4	0	0	0	0	0	0	0	0	0	0
3	3	2015-02-13	1	1	4	2	0	1	2	0	0	0	0	0	0	0	0	0	0
3	3	2015-02-13	1	1	5	2	0	0	3	0	0	0	0	0	0	0	0	0	0
3	3	2015-02-13	1	1	5	2	0	0	3	0	0	0	0	0	0	0	0	0	0
3	3	2015-02-13	1	1	6	2	0	0	3	0	0	0	0	0	0	0	0	0	0
3	3	2015-02-13	1	1	4	2	0	0	4	0	0	0	0	0	0	0	0	0	0
3	3	2015-02-13	1	1	4	2	0	1	3	0	0	0	0	0	0	0	0	0	0
3	3	2015-02-13	1	1	5	2	0	0	3	0	0	0	0	0	0	0	0	0	0
3	3	2015-02-13	1	1	5	2	0	0	3	0	0	0	0	0	0	0	0	0	0
3	3	2015-02-13	1	1	7	2	0	0	2	0	0	0	0	0	0	0	0	0	0
3	3	2015-02-13	1	1	6	2	0	0	4	0	0	0	0	0	0	0	0	0	0
3	3	2015-02-13	1	1	1	2	0	0	3	0	0	0	0	0	0	0	0	0	0
3	3	2015-02-13	1	1	12	2	0	0	4	0	0	0	0	0	0	0	0	0	0
3	3	2015-02-13	1	1	5	2	0	1	2	0	0	0	0	0	0	0	0	0	0
3	3	2015-02-13	1	1	3	2	0	0	3	0	0	0	0	0	0	0	0	0	0
3	3	2015-02-13	1	1	8	2	0	1	2	0	0	0	0	0	0	0	0	0	0
3	3	2015-08-26	1	1	5	2	0	0	4	0	0	0	0	0	0	0	0	0	0
3	3	2015-08-26	1	1	10	2	0	0	2	1	1	1	0	0	0	0	0	2	1
3	3	2015-08-26	1	1	8	2	0	0	3	0	0	0	0	0	0	0	0	0	0
3	3	2015-08-26	1	1	6	2	0	0	4	0	0	0	0	0	0	0	0	0	0
3	3	2015-08-26	1	1	8	2	0	0	4	0	0	0	0	0	0	0	0	0	0
3	3	2015-08-26	1	1	6	2	0	0	3	1	0	1	0	0	0	0	0	1	1
3	3	2015-08-26	1	1	7	2	0	0	2	1	1		0	0	0	0	0	1	1
3	3	2015-08-26	1	1	7	2	0	0	3	1	0	1	0	0	0	0	0	1	1
3	3	2015-08-26	1	1	8	2	0	0	3	1	0	1	0	0	0	0	0	1	1
3	3	2015-08-26	1	1	8	2	0	0	3	0	0	0	0	0	0	0	0	0	0
3	3	2015-08-26	1	1	7	2	0	0	3	1	0	1	0	0	0	0	0	1	1
3	3	2015-08-26	1	1	9	2	0	0	2	1	1	0	0	0	0	0	0	1	1
3	3	2015-08-26	1	1	6	2	0	0	4	0	0	0	0	0	0	0	0	0	0
3	3	2015-08-26	1	1	1	2	0	0	3	1	1	0	0	0	1	1	1	4	1
3	3	2015-08-26	1	1	0	2	0	0	3	1	1	1	0	0	1	1	1	5	1
3	3	2015-08-26	1	1	2	2	0	0	3	1	1	0	0	0	1	1	1	4	1
3	3	2015-08-26	1	1	5	2	0	0	3	0	0	0	0	0	1	1	0	2	1
3	3	2015-08-26	1	1	3	2	0	0	3	1	0	1	0	0	1	1	1	4	1
3	3	2015-08-26	1	1	7	2	0	0	2	1	1		0	0	1	1	1	4	1
3	3	2015-08-26	1	1	6	2	0	0	3	0	0	0	0	0	0	0	0	0	0
3	3	2015-08-26	1	1	7	2	0	0	4	0	0	0	0	0	0	0	0	0	0
3	3	2014-10-20	1	1	7	2	0	0	3	1	1	0	0	0	1	1	0	3	1
3	3	2014-10-21	1	1	8	2	0	0	2	1	1	0	0	0	0	0	0	1	1
3	3	2014-11-19	1	1	10	2	0	0	4	0	0	0	0	0	0	0	0	0	0
3	3	2014-12-12	1	1	11	2	0	0	3	0	0	0	0	0	0	0	0	0	0
3	3	2014-10-16	1	1	6	2	0	0	2	1	0	1	0	0	0	0	0	1	1
3	3	2014-11-07	1	1	6	2	0	0	2	1	1	0	0	0	0	0	0	1	1
3	3	2014-12-12	1	1	6	2	0	0	3	0	0	0	0	0	1	0	1	2	1
3	3	2014-12-31	1	1	5	2	0	0	3	0	0	0	0	0	0	0	0	0	0
3	3	2015-01-03	1	1	5	2	0	0	4	0	0	0	0	0	0	0	0	0	0
3	3	30/10/2014	1	1	5	2	0	0	3	0	0	0	0	0	0	0	0	0	0
3	3	2014-11-14	1	1	4	2	0	0	4	0	0	0	0	0	0	0	0	0	0
3	3	2014-11-14	1	1	4	2	0	0	2	1	1	0	1	0	0	0	0	2	1
3	3	2014-11-14	1	1	4	2	0	0	3	0	0	0	0	0	1	1	0	2	1
3	3	2014-11-14	1	1	4	2	0	0	2	1	1	1	0	0	0	0	0	2	1
3	3	2014-09-22	1	1	3	2	0	0	3	0	0	0	0	0	1	1	1	3	1
3	3	2014-11-11	1	1	3	2	0	0	3	1	1	0	0	0	0	0	0	1	1
3	3	2014-01-10	1	1	0	2	0	0	3	1	0	0	1	0	1	1	0	3	1
3	3	2014-10-27	1	1	0	2	0	0	4	0	0	0	0	0	0	0	0	0	0
3	3	2014-10-30	1	1	0	2	0	0	4	0	0	0	0	0	1	1	1	3	1
3	3	2014-11-11	1	1	3	2	0	0	4	0	0	0	0	0	0	0	0	0	0
3	3	2014-11-11	1	1	3	2	0	0	3	1	1	0	0	0	0	0	0	1	1
3	3	2014-11-12	1	1	3	2	0	0	2	1	1	1	0	0	0	0	0	2	1
3	3	30/10/2014	1	1	4	2	0	0	3	1	1	0	0	0	0	0	0	1	1
3	3	2014-11-11	1	1	4	2	0	0	3	1	1	0	0	0	0	0	0	1	1
3	3	2014-09-29	1	1	5	2	0	0	3	1	1	0	0	0	0	0	0	1	1
3	3	2014-09-29	1	1	5	2	0	0	2	1	1	1	0	0	0	0	0	2	1
3	3	2014-10-30	1	1	5	2	0	0	3	0	0	0	0	0	0	0	0	0	0
3	3	2014-11-13	1	1	5	2	0	0	2	1	1	0	1	0	0	0	0	2	1
3	3	2014-11-17	1	1	5	2	0	0	3	0	0	0	0	0	1	1	0	2	1
3	3	2014-11-17	1	1	5	2	0	0	3	0	0	0	0	0	0	0	0	0	0
3	3	2014-10-01	1	1	6	2	0	0	4	0	0	0	0	0	0	0	0	0	0
3	3	2014-10-01	1	1	6	2	0	0	3	0	0	0	0	0	1	1	0	2	1
3	3	2014-11-01	1	1	6	2	0	0	3	1	1	0	0	0	0	0	0	1	1
3	3	2015-01-16	1	1	6	2	0	0	3	0	0	0	0	0	0	0	0	0	0
3	3	2014-09-22	1	1	7	2	0	0	3	0	0	0	0	0	0	0	0	0	0
3	3	2014-09-22	1	1	7	2	0	0	4	0	0	0	0	0	0	0	0	0	0
3	3	2015-01-14	1	1	7	2	0	0	4	0	0	0	0	0	0	0	0	0	0
3	3	2015-01-14	1	1	7	2	0	0	4	0	0	0	0	0	0	0	0	0	0
3	3	2014-10-19	1	1	7	2	0	0	2	1	1	0	0	0	1	1	1	4	1
3	3	2014-10-22	1	1	7	2	0	0	3	1	1	0	0	0	0	0	0	1	1
3	3	2014-10-22	1	1	7	2	0	0	3	1	1	0	0	0	0	0	0	1	1
5	2	2015-04-25	1	1	6	2	0	0	3	1	1	1	0	1	0	0	0	3	1
5	2	2015-04-25	1	1	6	2	0	0	3	1	1	1	0	1	0	0	0	3	1
5	2	2015-04-25	1	1	6	2	0	0	2	1	1	1	0	1	1	1	1	6	1
5	2	2015-04-25	1	1	6	2	0	0	2	1	1	1	0	1	1	1	1	6	1
5	2	2015-04-25	1	1	6	2	0	0	2	1	0	1	0	0	1	1	1	4	1
5	2	2015-04-25	1	1	6	2	0	0	2	1	1	1	0	1	1	1	0	5	1
5	2	2015-04-25	1	1	6	2	0	0	3	1	1	1	0	0	0	0	0	2	1
5	2	2015-04-25	1	1	6	2	0	0	2	1	1	1	0	1	1	1	1	6	1
5	2	2015-04-25	1	1	6	2	0	0	3	0	0	0	0	0	1	1	0	2	1
5	2	2015-04-25	1	1	6	2	0	0	3	1	0	1	0	1	1	1	0	4	1
5	2	2015-04-25	1	1	6	2	0	0	3	0	0	0	0	0	0	0	0	0	0
5	2	2015-04-25	1	1	6	2	0	0	3	0	0	0	0	0	1	1	0	2	1
5	2	2015-04-25	1	1	6	2	0	0	3	1	1	1	0	0	1	1	0	4	1
5	2	2015-04-25	1	1	6	2	0	0	3	1	0	1	0	0	0	0	0	1	1
5	2	2015-04-25	1	1	6	2	0	0	3	0	0	0	0	0	1	1	0	2	1
5	2	2015-04-25	1	1	6	2	0	0	3	0	0	0	0	0	1	1	1	3	1
5	2	2015-04-25	1	1	6	2	0	0	3	1	1	1	0	1	1	1	0	5	1
5	2	2015-04-25	1	1	6	2	0	0	2	1	1	1	0	1	1	1	1	6	1
5	2	2015-04-25	1	1	6	2	0	0	3	0	0	0	0	0	1	1	0	2	1
5	2	2015-04-25	1	1	6	2	0	0	3	0	0	0	0	0	1	1	0	2	1
5	2	2015-04-25	1	1	6	2	0	0	3	0	0	0	0	0	1	1	1	3	1
5	2	2015-04-25	1	1	6	2	0	0	3	0	0	0	0	0	1	1	0	2	1
5	2	2015-04-25	1	1	6	2	0	0	3	0	0	0	0	0	1	1	0	2	1
5	2	2015-04-25	1	1	6	2	0	0	3	0	0	0	0	0	0	0	0	0	0
5	2	2015-04-25	1	1	6	2	0	0	3	0	0	0	0	0	1	1	0	2	1
5	2	2015-04-25	1	1	6	2	0	0	3	0	0	0	0	0	1	1	0	2	1
5	2	2015-04-25	1	1	6	2	0	0	3	0	0	0	0	0	0	0	0	0	0
5	2	2015-04-25	1	1	6	2	0	0	3	0	0	0	0	0	1	1	0	2	1
5	2	2015-04-25	1	1	6	2	0	0	3	0	0	0	0	0	1	1	0	2	1
5	2	2015-04-25	1	1	6	2	0	0	3	0	0	0	0	0	1	1	0	2	1
5	2	2015-04-25	1	1	6	2	0	0	3	0	0	0	0	0	1	1	0	2	1
5	2	2015-04-25	1	1	6	2	0	0	3	1	1	1	0	0	1	1	0	4	1
5	2	2015-04-25	1	1	6	2	0	0	3	0	0	0	0	0	1	1	0	2	1
5	2	2015-04-25	1	1	6	2	0	0	2	1	1	1	0	1	1	1	1	6	1
5	2	2015-04-25	1	1	6	2	0	0	3	0	0	0	0	0	1	1	0	2	1
5	2	2015-04-25	1	1	6	2	0	0	3	0	0	0	0	0	1	1	0	2	1
5	2	2015-04-25	1	1	6	2	0	0	2	1	1	1	0	0	1	1	0	4	1
5	2	2015-04-25	1	1	6	2	0	0	3	1	1	1	0	0	1	1	1	5	1
5	2	2015-04-25	1	1	6	2	0	0	3	0	0	0	0	0	1	1	0	2	1
5	2	2015-04-25	1	1	6	2	0	0	3	0	0	0	0	0	1	1	1	3	1
5	2	2015-04-25	1	1	6	2	0	0	2	1	1	1	0	1	1	1	0	5	1
5	2	2015-04-25	1	1	6	2	0	0	3	1	0	1	0	0	0	0	0	1	1
5	2	2015-04-25	1	1	6	2	0	0	3	1	0	1	0	1	1	1	1	5	1
5	2	2015-04-25	1	1	6	2	0	0	3	0	0	0	0	0	0	0	0	0	0
5	2	2015-04-25	1	1	6	2	0	0	3	1	0	1	0	0	1	1	1	4	1
5	2	2015-04-25	1	1	6	2	0	0	3	0	0	0	0	0	1	1	1	3	1
5	2	2015-04-25	1	1	6	2	0	0	3	0	0	0	0	0	1	1	1	3	1
5	2	2015-04-25	1	1	6	2	0	0	3	0	0	0	0	0	1	1	1	3	1
7	2	2015-07-21	1	1	10	2	0	0	4	0	0	0	0	0	1	1	1	3	1
7	2	2015-07-21	1	1	11	2	0	0	4	0	0	0	0	0	1	1	1	3	1
7	2	2015-07-21	1	1	11	2	0	0	4	0	0	0	0	0	1	1	0	2	1
7	2	2015-07-21	1	1	10	2	0	0	4	0	0	0	0	0	1	1	1	3	1
7	2	2015-07-21	1	1	10	2	0	0	4	0	0	0	0	0	1	1	1	3	1
7	2	2015-07-21	1	1	9	2	0	0	4	0	0	0	0	0	1	1	1	3	1
7	2	2015-07-21	1	1	9	2	0	0	3	1	0	0	0	1	1	1	0	3	1
7	2	2015-07-21	1	1	4	2	0	0	4	0	0	0	0	0	1	1	0	2	1
7	2	2015-07-21	1	1	9	2	0	0	5	0	0	0	0	0	0	0	0	0	0
7	2	2015-07-21	1	1	6	2	0	0	4	0	0	0	0	0	1	1	0	2	1
7	2	2015-07-21	1	1	4	2	0	0	4	0	0	0	0	0	1	1	0	2	1
7	2	2015-07-21	1	1	6	2	0	0	4	0	0	0	0	0	1	1	0	2	1
7	2	2015-07-21	1	1	9	2	0	0	4	0	0	0	0	0	1	1	0	2	1
7	2	2015-07-21	1	1	5	2	0	0	4	0	0	0	0	0	1	1	0	2	1
7	2	2015-07-21	1	1	6	2	0	0	4	0	0	0	0	0	1	1	0	2	1
7	2	2015-07-21	1	1	9	2	0	0	4	0	0	0	0	0	1	1	0	2	1
7	2	2015-07-21	1	1	6	2	0	0	4	0	0	0	0	0	1	1	0	2	1
7	2	2015-07-21	1	1	10	2	0	0	4	0	0	0	0	0	1	1	0	2	1
7	2	2015-07-21	1	1	8	2	0	0	4	0	0	0	0	0	1	1	0	2	1
7	2	2015-07-21	1	1	8	2	0	0	4	0	0	0	0	0	1	1	0	2	1
7	2	2015-07-21	1	1	8	2	0	0	4	0	0	0	0	0	1	1	0	2	1
7	2	2015-07-21	1	1	8	2	0	0	2	1	0	0	1	1	1	1	0	4	1
7	2	2015-07-21	1	1	8	2	0	0	4	0	0	0	0	0	1	1	0	2	1
7	2	2015-07-21	1	1	6	2	0	0	5	0	0	0	0	0	0	0	0	0	0
7	2	2015-07-21	1	1	8	2	0	0	4	0	0	0	0	0	1	1	0	2	1
7	2	2015-07-21	1	1	7	2	0	0	4	0	0	0	0	0	1	1	0	2	1
7	2	2015-07-21	1	1	8	2	0	0	4	0	0	0	0	0	1	1	0	2	1
7	2	2015-07-21	1	1	7	2	0	0	5	0	0	0	0	0	1	1	0	2	1
7	2	2015-07-21	1	1	8	2	0	0	3	0	0	0	0	0	1	1	0	2	1
7	2	2015-07-21	1	1	7	2	0	0	4	0	0	0	0	0	1	1	0	2	1
7	2	2015-07-21	1	1	7	2	0	0	4	0	0	0	0	0	1	1	1	3	1
7	2	2015-07-21	1	1	8	2	0	0	4	0	0	0	0	0	1	1	0	2	1
7	2	2015-07-21	1	1	8	2	0	0	5	0	0	0	0	0	1	1	0	2	1
7	2	2015-07-21	1	1	6	2	0	0	3	0	0	0	0	0	1	1	0	2	1
7	2	2015-07-21	1	1	8	2	0	0	5	0	0	0	0	0	1	1	0	2	1
7	2	2015-07-21	1	1	9	2	0	0	4	0	0	0	0	0	1	1	0	2	1
7	2	2015-07-21	1	1	6	2	0	0	4	0	0	0	0	0	1	1	0	2	1
7	2	2015-07-21	1	1	6	2	0	0	4	0	0	0	0	0	1	1	0	2	1
7	2	2015-07-21	1	1	7	2	0	0	5	0	0	0	0	0	0	0	0	0	0
7	2	2015-07-21	1	1	9	2	0	0	4	0	0	0	0	0	1	1	1	3	1
7	2	2015-07-21	1	1	8	2	0	0	5	0	0	0	0	0	1	1	1	3	1
7	2	2015-07-21	1	1	8	2	0	0	3	0	0	0	0	0	1	1	1	3	1
7	2	2015-07-21	1	1	8	2	0	0	4	0	0	0	0	0	1	1	0	2	1
7	2	2015-07-21	1	1	6	2	0	0	4	0	0	0	0	0	1	1	0	2	1
7	2	2015-07-21	1	1	7	2	0	0	4	0	0	0	0	0	1	1	0	2	1
7	2	2015-07-21	1	1	7	2	0	0	5	0	0	0	0	0	1	1	0	2	1
7	2	2015-07-21	1	1	7	2	0	0	4	0	0	0	0	0	1	1	0	2	1
7	2	2015-07-21	1	1	6	2	0	0	4	0	0	0	0	0	1	1	0	2	1
7	2	2015-07-21	1	1	8	2	0	0	4	0	0	0	0	0	1	1	0	2	1
7	2	2015-07-21	1	1	7	2	0	0	5	0	0	0	0	0	1	1	0	2	1
7	2	2015-07-21	1	1	13	2	0	0	2	1	0	1	0	1	1	1	0	4	1
7	2	2015-07-21	1	1	8	2	0	0	5	0	0	0	0	0	1	1	0	2	1
7	2	2015-07-21	1	1	6	2	0	0	4	0	0	0	0	0	1	1	1	3	1
7	2	2015-07-21	1	1	11	2	0	0	4	0	0	0	0	0	1	1	1	3	1
7	2	2015-07-21	1	1	9	2	0	0	4	0	0	0	0	0	1	1	1	3	1
7	2	2015-07-21	1	1	8	2	0	0	4	0	0	0	0	0	1	1	1	3	1
7	2	2015-07-21	1	1	9	2	0	0	3	1	1	1	0	1	1	1	1	6	1
7	2	2015-07-21	1	1	10	2	0	0	2	1	1	1	0	1	1	1	0	5	1
7	2	2015-07-21	1	1	9	2	0	0	3	0	0	0	0	0	1	1	1	3	1
7	2	2015-07-21	1	1	9	2	0	0	4	0	0	0	0	0	1	1	0	2	1
7	2	2015-07-21	1	1	7	2	0	0	4	0	0	0	0	0	1	1	0	2	1
7	2	2015-07-21	1	1	8	2	0	0	4	0	0	0	0	0	1	1	0	2	1
7	2	2015-07-21	1	1	6	2	0	0	5	0	0	0	0	0	1	1	0	2	1
7	2	2015-07-21	1	1	6	2	0	0	5	0	0	0	0	0	0	0	0	0	0
7	2	2015-07-21	1	1	6	2	0	0	4	0	0	0	0	0	1	1	0	2	1
7	2	2015-07-21	1	1	7	2	0	0	4	0	0	0	0	0	1	1	0	2	1
7	2	2015-07-21	1	1	10	2	0	0	4	0	0	0	0	0	1	1	0	2	1
7	2	2015-07-21	1	1	7	2	0	0	5	0	0	0	0	0	0	0	0	0	0
7	2	2015-07-21	1	1	7	2	0	0	4	0	0	0	0	0	1	1	0	2	1
7	2	2015-07-21	1	1	7	2	0	0	5	0	0	0	0	0	1	1	0	2	1
7	2	2015-07-21	1	1	7	2	0	0	4	0	0	0	0	0	1	1	0	2	1
7	2	2015-07-21	1	1	6	2	0	0	5	0	0	0	0	0	1	1	0	2	1
7	2	2015-07-21	1	1	7	2	0	0		0	0	0	0	0	1	1	0	2	1
7	2	2015-07-21	1	1	7	2	0	0	5	0	0	0	0	0	0	0	0	0	0
7	2	2015-07-21	1	1	7	2	0	0	4	0	0	0	0	0	1	1	1	3	1
7	2	2015-07-21	1	1	7	2	0	0	4	0	0	0	0	0	1	1	0	2	1
7	2	2015-07-21	1	1	7	2	0	0	4	0	0	0	0	0	1	1	0	2	1
7	2	2015-07-21	1	1	7	2	0	0	4	0	0	0	0	0	1	1	0	2	1
7	2	2015-07-21	1	1	7	2	0	0	5	0	0	0	0	0	0	0	0	0	0
7	2	2015-07-21	1	1	7	2	0	0	4	0	0	0	0	0	1	1	0	2	1
7	2	2015-07-21	1	1	9	2	0	0	3	0	0	0	0	0	1	1	1	3	1
7	2	2015-07-21	1	1	7	2	0	0	5	0	0	0	0	0	0	0	0	0	0
7	2	2015-07-21	1	1	7	2	0	0	5	0	0	0	0	0	0	0	0	0	0
7	2	2015-07-21	1	1	6	2	0	0	5	0	0	0	0	0	0	0	0	0	0
7	2	2015-07-21	1	1	9	2	0	0	5	0	0	0	0	0	0	0	0	0	0
7	2	2015-07-21	1	1	8	2	0	0	5	0	0	0	0	0	0	0	0	0	0
7	2	2015-07-21	1	1	7	2	0	0	4	0	0	0	0	0	1	1	0	2	1
7	2	2015-07-21	1	1	9	2	0	0	4	0	0	0	0	0	1	1	0	2	1
7	2	2015-07-21	1	1	7	2	0	0	5	0	0	0	0	0	0	0	0	0	0
7	2	2015-07-21	1	1	7	2	0	0	4	0	0	0	0	0	1	1	0	2	1
7	2	2015-07-21	1	1	7	2	0	0	5	0	0	0	0	0	0	0	0	0	0
7	2	2015-07-21	1	1	7	2	0	0	5	0	0	0	0	0	0	0	0	0	0
7	2	2015-07-21	1	1	6	2	0	0	5	0	0	0	0	0	0	0	0	0	0
7	2	2015-07-21	1	1	9	2	0	0	4	0	0	0	0	0	1	1	0	2	1
7	2	2015-07-21	1	1	6	2	0	0	5	0	0	0	0	0	0	0	0	0	0
7	2	2015-07-21	1	1	6	2	0	0	5	0	0	0	0	0	0	0	0	0	0
7	2	2015-07-21	1	1	9	2	0	0	4	0	0	0	0	0	1	1	0	2	1
7	2	2015-07-21	1	1	9	2	0	0	4	0	0	0	0	0	1	1	0	2	1
7	2	2015-07-21	1	1	8	2	0	0	4	0	0	0	0	0	1	1	0	2	1
7	2	2015-07-21	1	1	7	2	0	0	4	0	0	0	0	0	1	1	0	2	1
7	2	2015-07-21	1	1	10	2	0	0	4	0	0	0	0	0	1	1	0	2	1
7	2	2015-07-21	1	1	10	2	0	0	5	0	0	0	0	0	0	0	0	0	0
7	2	2015-07-21	1	1	10	2	0	0	5	0	0	0	0	0	0	0	0	0	0
7	2	2015-07-21	1	1	10	2	0	0	3	0	0	0	0	0	1	1	1	3	1
7	2	2015-07-21	1	1	10	2	0	0	3	0	0	0	0	0	1	1	1	3	1
7	2	2015-07-21	1	1	10	2	0	0	4	0	0	0	0	0	1	1	0	2	1
7	2	2015-07-21	1	1	10	2	0	0	2	1	0	0	1	1	1	1	1	5	1
7	2	2015-07-21	1	1	10	2	0	0	4	0	0	0	0	0	1	1	1	3	1
7	2	2015-07-21	1	1	10	2	0	0	5	0	0	0	0	0	1	1	0	2	1
7	2	2015-07-21	1	1	11	2	0	0	5	0	0	0	0	0	0	0	0	0	0
7	2	2015-07-21	1	1	7	2	0	0	5	0	0	0	0	0	0	0	0	0	0
7	2	2015-07-21	1	1	6	2	0	0	4	0	0	0	0	0	1	1	0	2	1
7	2	2015-07-21	1	1	6	2	0	0	4	0	0	0	0	0	1	1	1	3	1
7	2	2015-07-21	1	1	6	2	0	0	5	0	0	0	0	0	0	0	0	0	0
7	2	2015-07-21	1	1	6	2	0	0	4	0	0	0	0	0	1	1	1	3	1
7	2	2015-07-21	1	1	6	2	0	0	4	0	0	0	0	0	1	1	0	2	1
7	2	2015-07-21	1	1	6	2	0	0	5	0	0	0	0	0	0	0	0	0	0
7	2	2015-07-21	1	1	6	2	0	0	5	0	0	0	0	0	0	0	0	0	0
7	2	2015-07-21	1	1	6	2	0	0	5	0	0	0	0	0	0	0	0	0	0
7	2	2015-07-21	1	1	6	2	0	0	5	0	0	0	0	0	1	1	0	2	1
7	2	2015-07-21	1	1	6	2	0	0	5	0	0	0	0	0	0	0	0	0	0
7	2	2015-07-21	1	1	6	2	0	0	5	0	0	0	0	0	0	0	0	0	0
7	2	2015-07-21	1	1	6	2	0	0	4	0	0	0	0	0	1	1	1	3	1
7	2	2015-07-21	1	1	6	2	0	0	4	0	0	0	0	0	1	1	1	3	1
7	2	2015-07-21	1	1	5	2	0	0	5	0	0	0	0	0	1	1	1	3	1
7	2	2015-07-21	1	1	6	2	0	0	5	0	0	0	0	0	1	1	1	3	1
7	2	2015-07-21	1	1	6	2	0	0	5	0	0	0	0	0	1	1	1	3	1
7	2	2015-07-21	1	1	5	2	0	0	5	0	0	0	0	0	1	1	1	3	1
7	2	2015-07-21	1	1	5	2	0	0	5	0	0	0	0	0	0	0	0	0	0
7	2	2015-07-21	1	1	5	2	0	0	5	0	0	0	0	0	1	1	1	3	1
7	2	2015-07-21	1	1	5	2	0	0	4	0	0	0	0	0	1	1	1	3	1
7	2	2015-07-21	1	1	5	2	0	0	5	0	0	0	0	0	1	1	1	3	1
7	2	2015-07-21	1	1	5	2	0	0	5	0	0	0	0	0	1	1	0	2	1
7	2	2015-07-21	1	1	5	2	0	0	5	0	0	0	0	0	1	1	0	2	1
7	2	2015-07-21	1	1	5	2	0	0	4	0	0	0	0	0	1	1	1	3	1
7	2	2015-07-21	1	1	4	2	0	0	4	0	0	0	0	0	1	1	1	3	1
7	2	2015-07-21	1	1	5	2	0	0		0	0	0	0	0	0	0	0	0	0
7	2	2015-07-21	1	1	5	2	0	0	4	0	0	0	0	0	1	1	1	3	1
7	2	2015-07-21	1	1	5	2	0	0	5	0	0	0	0	0	0	0	0	0	0
7	2	2015-07-22	1	1	5	2	0	0	5	0	0	0	0	0	0	0	0	0	0
7	2	2015-07-22	1	1	5	2	0	0	5	0	0	0	0	0	1	1	0	2	1
7	2	2015-07-22	1	1	5	2	0	0	4	0	0	0	0	0	1	1	1	3	1
7	2	2015-07-22	1	1	5	2	0	0	4	0	0	0	0	0	1	1	1	3	1
7	2	2015-07-22	1	1	5	2	0	0	4	0	0	0	0	0	1	1	1	3	1
7	2	2015-07-22	1	1	5	2	0	0	5	0	0	0	0	0	1	1	0	2	1
7	2	2015-07-22	1	1	5	2	0	0	5	0	0	0	0	0	0	0	0	0	0
7	2	2015-07-22	1	1	5	2	0	0	4	0	0	0	0	0	1	1	0	2	1
7	2	2015-07-22	1	1	5	2	0	0	4	0	0	0	0	0	1	1	0	2	1
7	2	2015-07-22	1	1	5	2	0	0	5	0	0	0	0	0	1	1	1	3	1
7	2	2015-07-22	1	1	5	2	0	0	4	0	0	0	0	0	1	1	1	3	1
7	2	2015-07-22	1	1	5	2	0	0	5	0	0	0	0	0	1	1	0	2	1
7	2	2015-07-22	1	1	5	2	0	0	4	0	0	0	0	0	1	1	1	3	1
7	2	2015-07-22	1	1	5	2	0	0	5	0	0	0	0	0	1	1	0	2	1
7	2	2015-07-22	1	1	5	2	0	0	5	0	0	0	0	0	1	1	0	2	1
7	2	2015-07-22	1	1	5	2	0	0	5	0	0	0	0	0	1	1	0	2	1
7	2	2015-07-22	1	1	4	2	0	0	5	0	0	0	0	0	1	1	0	2	1
7	2	2015-07-22	1	1	4	2	0	0	4	0	0	0	0	0	1	1	1	3	1
7	2	2015-07-22	1	1	4	2	0	0	5	0	0	0	0	0	1	1	0	2	1
7	2	2015-07-22	1	1	4	2	0	0	5	0	0	0	0	0	1	1	0	2	1
7	2	2015-07-22	1	1	5	2	0	0	4	0	0	0	0	0	1	1	1	3	1
7	2	2015-07-22	1	1	6	2	0	0	5	0	0	0	0	0	1	1	0	2	1
7	2	2015-07-22	1	1	4	2	0	0	4	0	0	0	0	0	1	1	1	3	1
7	2	2015-07-22	1	1	4	2	0	0	3	1	1	1	0	1	1	1	1	6	1
7	2	2015-07-22	1	1	4	2	0	0	4	0	0	0	0	0	1	1	1	3	1
7	2	2015-07-22	1	1	5	2	0	0	5	0	0	0	0	0	1	1	0	2	1
7	2	2015-07-22	1	1	6	2	0	0	4	1	1	1	0	1	1	1	0	5	1
7	2	2015-07-22	1	1	5	2	0	0	5						1	1	0	2	1
7	2	2015-07-22	1	1	4	2	0	0	3	1	1	0	1	1	1	1	1	6	1
7	2	2015-07-22	1	1	4	2	0	0	5	0	0	0	0	0	1	1	0	2	1
7	2	2015-07-22	1	1	5	2	0	0	5	0	0	0	0	0	0	0	0	0	0
7	2	2015-07-22	1	1	6	2	0	0	5	0	0	0	0	0	0	0	0	0	0
7	2	2015-07-22	1	1	4	2	0	0	4	0	0	0	0	0	1	1	1	3	1
7	2	2015-07-22	1	1	4	2	0	0	4	0	0	0	0	0	1	1	1	3	1
7	2	2015-07-22	1	1	4	2	0	0	5	0	0	0	0	0	0	0	0	0	0
7	2	2015-07-22	1	1	5	2	0	0	5	0	0	0	0	0	0	0	0	0	0
7	2	2015-07-22	1	1	6	2	0	0	5	0	0	0	0	0	0	0	0	0	0
7	2	2015-07-22	1	1	5	2	0	0	4	0	0	0	0	0	1	1	1	3	1
7	2	2015-07-22	1	1	8	2	0	0	3	1	1	0	1	0	1	1	1	5	1
7	2	2015-07-22	1	1	7	2	0	0	5	0	0	0	0	0	1	1	0	2	1
7	2	2015-07-22	1	1	5	2	0	0	5	0	0	0	0	0	0	0	0	0	0
7	2	2015-07-22	1	1	6	2	0	0	5	0	0	0	0	0	0	0	0	0	0
7	2	2015-07-22	1	1	5	2	0	0	4	0	0	0	0	0	1	1	1	3	1
7	2	2015-07-22	1	1	8	2	0	0	3	1	1	1	1	1	0	0	0	4	1
7	2	2015-07-22	1	1	7	2	0	0	5	0	0	0	0	0	0	0	0	0	0
7	2	2015-07-22	1	1	4	2	0	0	2	1	1	1	1	1	1	1	0	6	1
7	2	2015-07-22	1	1	5	2	0	0	4	0	0	0	0	0	1	1	1	3	1
7	2	2015-07-22	1	1	6	2	0	0	5	0	0	0	0	0	0	0	0	0	0
7	2	2015-07-22	1	1	5	2	0	0	4	0	0	0	0	0	1	1	0	2	1
7	2	2015-07-22	1	1	4	2	0	0	5	0	0	0	0	0	0	0	0	0	0
7	2	2015-07-22	1	1	4	2	0	0	5	0	0	0	0	0	0	0	0	0	0
7	2	2015-07-22	1	1	5	2	0	0	4	0	0	0	0	0	1	1	0	2	1
7	2	2015-07-22	1	1	6	2	0	0	5	0	0	0	0	0	0	0	0	0	0
7	2	2015-07-22	1	1	4	2	0	0	5	0	0	0	0	0	0	0	0	0	0
7	2	2015-07-22	1	1	4	2	0	0	3	1	1	1	0	1	0	0	0	3	1
7	2	2015-07-22	1	1	4	2	0	0	5	0	0	0	0	0	0	0	0	0	0
7	2	2015-07-22	1	1	6	2	0	0	5	0	0	0	0	0	0	0	0	0	0
7	2	2015-07-22	1	1	5	2	0	0	5	0	0	0	0	0	0	0	0	0	0
7	2	2015-07-22	1	1	6	2	0	0	5	0	0	0	0	0	0	0	0	0	0
7	2	2015-07-22	1	1	7	2	0	0	5	0	0	0	0	0	0	0	0	0	0
7	2	2015-07-22	1	1	4	2	0	0	5	0	0	0	0	0	0	0	0	0	0
7	2	2015-07-22	1	1	8	2	0	0	4	0	0	0	0	0	1	1	0	2	1
7	2	2015-07-22	1	1	5	2	0	0	4	0	0	0	0	0	1	1	0	2	1
7	2	2015-07-22	1	1	5	2	0	0	4	0	0	0	0	0	1	1	0	2	1
7	2	2015-07-22	1	1	5	2	0	0	4	0	0	0	0	0	1	1	0	2	1
7	2	2015-07-22	1	1	5	2	0	0	4	0	0	0	0	0	1	1	0	2	1
7	2	2015-07-22	1	1	5	2	0	0	5	0	0	0	0	0	0	0	0	0	0
7	2	2015-07-22	1	1	5	2	0	0	4	0	0	0	0	0	1	1	0	2	1
7	2	2015-07-22	1	1	7	2	0	0	4	0	0	0	0	0	1	1	0	2	1
7	2	2015-07-22	1	1	6	2	0	0	4	0	0	0	0	0	1	1	0	2	1
7	2	2015-07-22	1	1	8	2	0	0	5	0	0	0	0	0	0	0	0	0	0
7	2	2015-07-22	1	1	8	2	0	0	4	0	0	0	0	0	1	1	0	2	1
7	2	2015-07-22	1	1	8	2	0	0	5	0	0	0	0	0	1	1	0	2	1
7	2	2015-07-22	1	1	8	2	0	0	4	0	0	0	0	0	1	1	0	2	1
7	2	2015-07-22	1	1	8	2	0	0	5	0	0	0	0	0	1	1	0	2	1
7	2	2015-07-22	1	1	6	2	0	0	4	0	0	0	0	0	1	1	0	2	1
7	2	2015-07-22	1	1	8	2	0	0	4	0	0	0	0	0	1	1	1	3	1
7	2	2015-07-22	1	1	7	2	0	0	5	0	0	0	0	0	0	0	0	0	0
7	2	2015-07-22	1	1	8	2	0	0	4	0	0	0	0	0	1	1	1	3	1
7	2	2015-07-22	1	1	7	2	0	0	5	0	0	0	0	0	0	0	0	0	0
7	2	2015-07-22	1	1	8	2	0	0	5	0	0	0	0	0	0	0	0	0	0
7	2	2015-07-22	1	1	5	2	0	0	5	0	0	0	0	0	0	0	0	0	0
7	2	2015-07-22	1	1	7	2	0	0	5	0	0	0	0	0	1	1	0	2	1
7	2	2015-07-22	1	1	9	2	0	0	4	0	0	0	0	0	1	1	0	2	1
7	2	2015-07-22	1	1	5	2	0	0	5	0	0	0	0	0	0	0	0	0	0
7	2	2015-07-22	1	1	8	2	0	0	5	0	0	0	0	0	1	1	0	2	1
7	2	2015-07-22	1	1	6	2	0	0	4	0	0	0	0	0	1	1	0	2	1
7	2	2015-07-22	1	1	7	2	0	0	4	0	0	0	0	0	1	1	1	3	1
7	2	2015-07-22	1	1	5	2	0	0	5	0	0	0	0	0	1	1	0	2	1
7	2	2015-07-22	1	1	7	2	0	0	4	0	0	0	0	0	1	1	1	3	1
7	2	2015-07-22	1	1	7	2	0	0	5	0	0	0	0	0	1	1	0	2	1
7	2	2015-07-22	1	1	7	2	0	0	5	0	0	0	0	0	0	0	0	0	0
7	2	2015-07-22	1	1	7	2	0	0	4	0	0	0	0	0	1	1	0	2	1
7	2	2015-07-22	1	1	7	2	0	0	4	0	0	0	0	0	1	1	0	2	1
7	2	2015-07-22	1	1	6	2	0	0	5	0	0	0	0	0	0	0	0	0	0
7	2	2015-07-22	1	1	6	2	0	0	5	0	0	0	0	0	0	0	0	0	0
7	2	2015-07-22	1	1	6	2	0	0	4	0	0	0	0	0	1	1	0	2	1
7	2	2015-07-22	1	1	6	2	0	0	5	0	0	0	0	0	1	1	0	2	1
7	2	2015-07-22	1	1	7	2	0	0	5	0	0	0	0	0	1	1	0	2	1
7	2	2015-07-22	1	1	6	2	0	0	5	0	0	0	0	0	1	1	0	2	1
7	2	2015-07-22	1	1	6	2	0	0	5	0	0	0	0	0	0	0	0	0	0
7	2	2015-07-22	1	1	6	2	0	0	5	0	0	0	0	0	1	1	0	2	1
7	2	2015-07-22	1	1	7	2	0	0	5	0	0	0	0	0	1	1	0	2	1
7	2	2015-07-22	1	1	8	2	0	0	5	0	0	0	0	0	1	1	0	2	1
7	2	2015-07-22	1	1	10	2	0	0	4	0	0	0	0	0	1	1	0	2	1
7	2	2015-07-22	1	1	5	2	0	0	3	0	0	0	0	0	1	1	1	3	1
7	2	2015-07-22	1	1	6	2	0	0	3	0	0	0	0	0	1	1	1	3	1
7	2	2015-07-22	1	1	6	2	0	0	5	0	0	0	0	0	0	0	0	0	0
7	2	2015-07-22	1	1	6	2	0	0	4	0	0	0	0	0	1	1	1	3	1
7	2	2015-07-22	1	1	6	2	0	0	5	0	0	0	0	0	1	1	0	2	1
7	2	2015-07-22	1	1	6	2	0	0	5	0	0	0	0	0	1	1	1	3	1
7	2	2015-07-22	1	1	6	2	0	0	4	0	0	0	0	0	1	1	1	3	1
7	2	2015-07-22	1	1	6	2	0	0	5	0	0	0	0	0	0	0	0	0	0
7	2	2015-07-22	1	1	6	2	0	0	4	0	0	0	0	0	1	1	1	3	1
7	2	2015-07-22	1	1	6	2	0	0	5	0	0	0	0	0	0	0	0	0	0
7	2	2015-07-22	1	1	6	2	0	0	5	0	0	0	0	0	0	0	0	0	0
7	2	2015-07-22	1	1	6	2	0	0	5	0	0	0	0	0	0	0	0	0	0
7	2	2015-07-22	1	1	6	2	0	0	5	0	0	0	0	0	0	0	0	0	0
7	2	2015-07-22	1	1	6	2	0	0	5	0	0	0	0	0	0	0	0	0	0
7	2	2015-07-22	1	1	6	2	0	0	5	0	0	0	0	0	0	0	0	0	0
7	2	2015-07-22	1	1	6	2	0	0	5	0	0	0	0	0	0	0	0	0	0
7	2	2015-07-22	1	1	6	2	0	0	5	0	0	0	0	0	0	0	0	0	0
7	2	2015-07-22	1	1	5	2	0	0	5	0	0	0	0	0	0	0	0	0	0
7	2	2015-07-22	1	1	6	2	0	0	5	0	0	0	0	0	0	0	0	0	0
7	2	2015-07-22	1	1	7	2	0	0	5	0	0	0	0	0	0	0	0	0	0
7	2	2015-07-22	1	1	4	2	0	0	5	0	0	0	0	0	0	0	0	0	0
7	2	2015-07-22	1	1	8	2	0	0	4	0	0	0	0	0	1	1	1	3	1
7	2	2015-07-22	1	1	5	2	0	0	5	0	0	0	0	0	0	0	0	0	0
7	2	2015-07-22	1	1	5	2	0	0	4	0	0	0	0	0	1	1	1	3	1
7	2	2015-07-22	1	1	5	2	0	0	5	0	0	0	0	0	1	1	0	2	1
7	2	2015-07-22	1	1	5	2	0	0	5	0	0	0	0	0	1	1	0	2	1
7	2	2015-07-22	1	1	5	2	0	0	5	0	0	0	0	0	1	1	0	2	1
7	2	2015-07-22	1	1	5	2	0	0	5	0	0	0	0	0	1	1	0	2	1
7	2	2015-07-22	1	1	5	2	0	0	5	0	0	0	0	0	0	0	0	0	0
7	2	2015-07-22	1	1	5	2	0	0	4	0	0	0	0	0	1	1	1	3	1
7	2	2015-07-22	1	1	5	2	0	0	5	0	0	0	0	0	1	1	0	2	1
7	2	2015-07-22	1	1	5	2	0	0	5	0	0	0	0	0	0	0	0	0	0
7	2	2015-07-22	1	1	5	2	0	0	5	0	0	0	0	0	1	1	0	2	1
7	2	2015-07-22	1	1	5	2	0	0	5	0	0	0	0	0	1	1	0	2	1
7	2	2015-07-22	1	1	5	2	0	0	4	0	0	0	0	0	1	1	0	2	1
7	2	2015-07-22	1	1	5	2	0	0	5	0	0	0	0	0	1	1	0	2	1
7	2	2015-07-22	1	1	5	2	0	0	5	0	0	0	0	0	1	1	0	2	1
7	2	2015-07-22	1	1	5	2	0	0	5	0	0	0	0	0	1	1	0	2	1
7	2	2015-07-22	1	1	5	2	0	0	5	0	0	0	0	0	0	0	0	0	0
7	2	2015-07-22	1	1	5	2	0	0	5	0	0	0	0	0	1	1	0	2	1
7	2	2015-07-22	1	1	5	2	0	0	5	0	0	0	0	0	1	1	0	2	1
7	2	2015-07-22	1	1	5	2	0	0	5	0	0	0	0	0	1	1	0	2	1
7	2	2015-07-22	1	1	5	2	0	0	4	0	0	0	0	0	1	1	1	3	1
7	2	2015-07-22	1	1	4	2	0	0	5	0	0	0	0	0	0	0	0	0	0
7	2	2015-07-22	1	1	4	2	0	0	5	0	0	0	0	0	0	0	0	0	0
7	2	2015-07-22	1	1	4	2	0	0	5	0	0	0	0	0	0	0	0	0	0
7	2	2015-07-22	1	1	4	2	0	0	5	0	0	0	0	0	0	0	0	0	0
7	2	2015-07-22	1	1	4	2	0	0	5	0	0	0	0	0	0	0	0	0	0
7	2	2015-07-22	1	1	5	2	0	0	5	0	0	0	0	0	0	0	0	0	0
7	2	2015-07-22	1	1	5	2	0	0	5	0	0	0	0	0	0	0	0	0	0
7	2	2015-07-22	1	1	5	2	0	0	5	0	0	0	0	0	0	0	0	0	0
7	2	2015-07-22	1	1	5	2	0	0	5	0	0	0	0	0	0	0	0	0	0
7	2	2015-07-22	1	1	5	2	0	0	5	0	0	0	0	0	1	1	0	2	1
7	2	2015-07-22	1	1	5	2	0	0	5	0	0	0	0	0	0	0	0	0	0
7	2	2015-07-22	1	1	5	2	0	0	5	0	0	0	0	0	0	0	0	0	0
7	2	2015-07-22	1	1	5	2	0	0	5	0	0	0	0	0	0	0	0	0	0
7	2	2015-07-22	1	1	4	2	0	0	5	0	0	0	0	0	0	0	0	0	0
7	2	2015-07-22	1	1	4	2	0	0	3	1	1	1	0	1	0	0	0	3	1
7	2	2015-07-22	1	1	4	2	0	0	5	0	0	0	0	0	0	0	0	0	0
7	2	2015-07-22	1	1	4	2	0	0	5	0	0	0	0	0	0	0	0	0	0
7	2	2015-07-22	1	1	4	2	0	0	5	0	0	0	0	0	0	0	0	0	0
7	2	2015-07-22	1	1	4	2	0	0	5	0	0	0	0	0	0	0	0	0	0
7	2	2015-07-22	1	1	4	2	0	0	5	0	0	0	0	0	0	0	0	0	0
7	2	2015-07-22	1	1	4	2	0	0	5	0	0	0	0	0	0	0	0	0	0
7	2	2015-07-22	1	1	4	2	0	0	5	0	0	0	0	0	0	0	0	0	0
7	2	2015-07-22	1	1	3	2	0	0	5	0	0	0	0	0	0	0	0	0	0
7	2	2015-07-22	1	1	8	2	0	0	5	0	0	0	0	0	0	0	0	0	0
7	2	2015-07-22	1	1	9	2	0	0	5	0	0	0	0	0	0	0	0	0	0
7	2	2015-07-22	1	1	9	2	0	0	5	0	0	0	0	0	0	0	0	0	0
7	2	2015-07-22	1	1	10	2	0	0	5	0	0	0	0	0	0	0	0	0	0
7	2	2015-07-22	1	1	10	2	0	0	2	1	1	1	0	1	1	1	1	6	1
7	2	2015-07-22	1	1	4	2	0	0	5	0	0	0	0	0	0	0	0	0	0
7	2	2015-07-22	1	1	6	2	0	0	5	0	0	0	0	0	0	0	0	0	0
7	2	2015-07-22	1	1	8	2	0	0	5	0	0	0	0	0	0	0	0	0	0
7	2	2015-07-22	1	1	9	2	0	0	5	0	0	0	0	0	0	0	0	0	0
7	2	2015-07-22	1	1	5	2	0	0	5	0	0	0	0	0	0	0	0	0	0
7	2	2015-07-22	1	1	7	2	0	0	5	0	0	0	0	0	0	0	0	0	0
7	2	2015-07-22	1	1	8	2	0	0	5	0	0	0	0	0	0	0	0	0	0
7	2	2015-07-22	1	1	9	2	0	0	5	0	0	0	0	0	0	0	0	0	0
7	2	2015-07-22	1	1	9	2	0	0	5	0	0	0	0	0	0	0	0	0	0
7	2	2015-07-22	1	1	10	2	0	0	5	0	0	0	0	0	0	0	0	0	0
7	2	2015-07-22	1	1	10	2	0	0	5	0	0	0	0	0	0	0	0	0	0
7	2	2015-07-22	1	1	4	2	0	0	5	0	0	0	0	0	0	0	0	0	0
7	2	2015-07-22	1	1	6	2	0	0		0	0	0	0	0	1	1	0	2	1
7	2	2015-07-22	1	1	8	2	0	0	5	0	0	0	0	0	0	0	0	0	0
7	2	2015-07-22	1	1	9	2	0	0	5	0	0	0	0	0	0	0	0	0	0
7	2	2015-07-22	1	1	5	2	0	0	5	0	0	0	0	0	0	0	0	0	0
7	2	2015-07-22	1	1	7	2	0	0	5	0	0	0	0	0	0	0	0	0	0
7	2	2015-07-22	1	1	8	2	0	0	5	0	0	0	0	0	0	0	0	0	0
7	2	2015-07-22	1	1	7	2	0	0	5	0	0	0	0	0	0	0	0	0	0
7	2	2015-07-22	1	1	6	2	0	0	5	0	0	0	0	0	0	0	0	0	0
7	2	2015-07-22	1	1	8	2	0	0	5	0	0	0	0	0	0	0	0	0	0
7	2	2015-07-22	1	1	6	2	0	0	5	0	0	0	0	0	0	0	0	0	0
7	2	2015-07-22	1	1	5	2	0	0	3	1	0	1	1	1	1	1	1	6	1
7	2	2015-07-22	1	1	0	2	0	0	5	0	0	0	0	0	0	0	0	0	0
7	2	2015-07-22	1	1	0	2	0	0	3	0	0	0	0	0	1	1	1	3	1
7	2	2015-07-22	1	1	0	2	0	0	5	0	0	0	0	0	0	0	0	0	0
7	2	2015-07-22	1	1	8	2	0	0	5	0	0	0	0	0	1	1	0	2	1
7	2	2015-07-22	1	1	9	2	0	0	4	0	0	0	0	0	1	1	1	3	1
7	2	2015-07-22	1	1	9	2	0	0	5	0	0	0	0	0	0	0	0	0	0
7	2	2015-07-22	1	1	10	2	0	0	5	0	0	0	0	0	1	1	0	2	1
7	2	2015-07-22	1	1	10	2	0	0	4	0	0	0	0	0	1	1	1	3	1
7	2	2015-07-22	1	1	4	2	0	0	5	0	0	0	0	0	0	0	0	0	0
7	2	2015-07-22	1	1	6	2	0	0	5	0	0	0	0	0	0	0	0	0	0
7	2	2015-07-22	1	1	8	2	0	0	5	0	0	0	0	0	1	1	1	3	1
7	2	2015-07-22	1	1	9	2	0	0	5	0	0	0	0	0	0	0	0	0	0
7	2	2015-07-22	1	1	5	2	0	0	4	0	0	0	0	0	1	1	0	2	1
7	2	2015-07-22	1	1	7	2	0	0	5	0	0	0	0	0	0	0	0	0	0
1	1	2014-08-11	1	2	8	1	1	0	2	0	0	0	0	0	0	0	0	0	0
1	1	2014-08-12	1	2	8	1	1	0	3	0	0	0	0	0	1	1	1	3	1
1	1	2014-08-13	1	2	6	1	1	0	3	0	0	0	0	0	0	0	0	0	0
1	1	2014-08-16	1	2	8	1	1	0	3	0	0	0	0	0	0	0	0	0	0
1	1	2014-08-19	1	2	9	1	1	0	3	0	0	0	0	0	0	0	0	0	0
1	1	2014-08-20	1	2	9	1	1	0	3	0	0	0	0	0	0	0	0	0	0
1	1	2014-08-22	1	2	6	1	1	0	3	0	0	0	0	0	0	0	0	0	0
1	1	2014-08-23	1	2	5	1	1	0	3	0	0	0	0	0	1	1	0	2	1
1	1	2014-08-24	1	2	6	1	1	0	3	0	0	0	0	0	1	1	0	2	1
1	1	2014-08-25	1	2	6	1	1	0	3	0	0	0	0	0	1	1	0	2	1
1	1	2014-08-26	1	2	9	1	1	0	3	0	0	0	0	0	0	0	0	0	0
1	1	2014-08-27	1	2	8	1	1	0	3	0	0	0	0	0	0	0	0	0	0
1	1	2014-08-28	1	2	5	1	1	0	3	0	0	0	0	0	0	0	0	0	0
1	1	2014-08-29	1	2	5	1	1	0	3	0	0	0	0	0	0	0	0	0	0
1	1	2014-08-30	1	2	1	1	0	0	4	0	0	0	0	0	1	1	0	2	1
1	1	2014-08-31	1	2	5	1	1	0	3	0	0	0	0	0	1	1	0	2	1
1	1	2014-09-01	1	2	8	1	1	0	3	0	0	0	0	0	0	0	0	0	0
1	1	2014-09-02	1	2	9	1	1	0	2	0	0	0	0	0	0	0	0	0	0
1	1	2014-09-03	1	2	8	1	0	0	3	0	0	0	0	0	1	1	0	2	1
1	1	2014-09-04	1	2	6	1	0	0	3	0	0	0	0	0	1	1	0	2	1
1	1	2014-09-08	1	2	9	1	1	0	2	0	0	0	0	0	1	1	0	2	1
1	1	2014-09-09	1	2	6	1	1	0	4	0	0	0	0	0	0	0	0	0	0
1	1	2014-09-14	1	2	2	1	0	0	2	0	0	0	0	0	0	0	0	0	0
1	1	2014-09-16	1	2	5	1	1	0	2	0	0	0	0	0	0	0	0	0	0
1	1	2014-09-17	1	2	8	1	1	0	3	0	0	0	0	0	0	0	0	0	0
1	1	2014-09-18	1	2	8	1	1	0	3	0	0	0	0	0	0	0	0	0	0
1	1	2014-09-19	1	2	8	1	1	0	2	0	0	0	0	0	1	1	0	2	1
1	1	2014-09-20	1	2	7	1	1	0	2	0	0	0	0	0	1	1	0	2	1
1	1	2014-09-22	1	2	8	1	1	0	3	0	0	0	0	0	1	1	0	2	1
1	1	2014-09-23	1	2	8	1	1	0	3	0	0	0	0	0	0	0	0	0	0
1	1	2014-09-24	1	2	9	1	0	0	3	0	0	0	0	0	1	1	0	2	1
2	4	2014-06-11	1	2	11	1	1	1	2	1	1	0	0	0	1	0	1	3	1
2	4	2014-06-11	1	2	10	1	1	1	2	1	1	0	0	0	1	0	1	3	1
2	4	2014-06-11	1	2	12	1	1	1	2	1	1	0	0	0	1	0	1	3	1
2	4	2014-06-11	1	2	4	1	1	1	2	1	1	0	0	0	1	0	1	3	1
2	4	2014-06-11	1	2	11	1	1	1	2	1	1	0	0	0	1	0	1	3	1
2	4	2014-06-11	1	2	12	1	1	1	3	0	0	0	0	0	1	1	1	3	1
2	4	2014-06-11	1	2	3	1	1	1	3	0	0	0	0	0	1	1	0	2	1
2	4	2014-06-11	1	2	14	1	1	1	3	0	0	0	0	0	1	1	0	2	1
2	4	2014-06-11	1	2	4	1	1	1	3	0	0	0	0	0	1	1	0	2	1
2	4	2014-06-11	1	2	8	1	1	1	3	0	0	0	0	0	1	1	0	2	1
2	4	2014-06-11	1	2	2	1	1	1	2	0	0	0	0	0	1	1	1	3	1
2	4	2014-06-11	1	2	2	1	1	1	2	0	0	0	0	0	1	1	0	2	1
2	4	2014-06-11	1	2	5	1	1	1	2	0	0	0	0	0	1	1	0	2	1
2	4	2014-06-11	1	2	3	1	1	1	3	0	0	0	0	0	0	0	0	0	0
2	4	2014-06-11	1	2	3	1	1	1	3	1	1	0	0	0	0	0	0	1	1
2	4	2014-06-11	1	2	6 M.	1	1	1	3	0	0	0	0	0	1	1	1	3	1
2	4	2014-06-11	1	2	7 M.	1	1	1	3	1	0	0	1	0	1	1	0	3	1
3	3	2014-10-28	1	2	0	1	0	0	2	0	0	0	0	0	0	0	0	0	0
3	3	2014-10-31	1	2	0	1	0	0	3	0	0	0	0	0	0	0	0	0	0
3	3	30/10/2014	1	2	3	1	0	0	3	1	0	1	0	0	0	0	0	1	1
6	4	2015-02-12	1	2	7	1	0	0	4	0	0	0	0	0	0	0	0	0	0
6	4	2015-02-12	1	2	6	1	0	0	3	0	0	0	0	0	0	0	0	0	0
6	4	2015-02-12	1	2	11	1	0	0	3	0	0	0	0	0	0	0	0	0	0
1	1	2014-08-10	1	2	5	2	1	0	3	0	0	0	0	0	0	0	0	0	0
1	1	2014-08-10	1	2	3	2	1	0		1	1	0	0	0	0	0	0	1	1
1	1	2014-08-10	1	2	7	2	1	0	3	0	0	0	0	0	1	1	1	3	1
1	1	2014-08-10	1	2	8	2	1	0		0	0	0	0	0	1	1	0	2	1
1	1	2014-08-10	1	2	5	2	1	0	3	0	0	0	0	0	0	0	0	0	0
1	1	2014-08-10	1	2	7	2	1	0	4	0	0	0	0	0	0	0	0	0	0
1	1	2014-08-10	1	2	0	2	1	0		0	0	0	0	0	1	1	0	2	1
1	1	2014-08-10	1	2	0	2	1	0	2	0	0	0	0	0	1	1	0	2	1
1	1	2014-08-10	1	2	0	2	1	0	2	0	0	0	0	0	1	1	0	2	1
1	1	2014-08-10	1	2	0	2	1	0	1	0	0	0	0	0	0	0	0	0	0
1	1	2014-08-10	1	2	7	2	1	1	3	0	0	0	0	0	1	1	0	2	1
1	1	2014-08-14	1	2	8	2	1	0	3	0	0	0	0	0	0	0	0	0	0
1	1	2014-08-15	1	2	3	2	1	0	3	0	0	0	0	0	0	0	0	0	0
1	1	2014-08-18	1	2	3	2	1	0	3	0	0	0	0	0	0	0	0	0	0
1	1	2014-08-21	1	2	3	2	1	0	3	0	0	0	0	0	0	0	0	0	0
1	1	2014-09-05	1	2	6	2	1	0	3	0	0	0	0	0	1	1	0	2	1
1	1	2014-09-12	1	2	6	2	1	0	3	0	0	0	0	0	0	0	0	0	0
1	1	2014-09-13	1	2	2	2	0	0	2	0	0	0	0	0	1	1	0	2	1
1	1	2014-09-15	1	2	6	2	0	0	2	0	0	0	0	0	1	1	0	2	1
1	1	2014-09-21	1	2	4	2	1	0	3	0	0	0	0	0	1	1	0	2	1
1	1	2014-09-25	1	2	5	2	0	0	1	0	0	0	0	0	0	0	0	0	0
1	1	2014-09-28	1	2	4	2	0	0	2	0	0	0	0	0	0	0	0	0	0
1	1	2014-10-08	1	2	6	2	0	0	1	1	1	0	0	0	1	1	0	3	1
2	4	2014-06-11	1	2	8	2	1	1	3	0	0	0	0	0	0	0	0	0	0
2	4	2014-06-11	1	2	7	2	1	1	3	0	0	0	0	0	1	0	1	2	1
2	4	2014-06-11	1	2	8	2	1	1	2	0	0	0	0	0	1	0	1	2	1
2	4	2014-06-11	1	2	7	2	1	1	3	0	0	0	0	0	0	0	0	0	0
2	4	2014-06-11	1	2	6	2	1	1	2	0	0	0	0	0	1	1	1	3	1
2	4	2014-06-11	1	2	8	2	1	1	3	0	0	0	0	0	0	0	0	0	0
2	4	2014-06-11	1	2	8	2	1	1	2	0	0	0	0	0	0	0	0	0	0
2	4	2014-06-11	1	2	8	2	1	1	2	1	1	1	0	0	1	0	1	4	1
2	4	2014-06-11	1	2	8	2	1	1	2	0	0	0	0	0	0	0	0	0	0
2	4	2014-06-11	1	2	8	2	1	1	1	0	0	0	0	0	0	0	0	0	0
2	4	2014-06-11	1	2	8	2	1	1	1	1	1	0	0	0	1	0	1	3	1
2	4	2014-06-11	1	2	7	2	1	1	2	1	1	1	0	0	0	0	0	2	1
2	4	2014-06-11	1	2	7	2	1	1	1	0	0	0	0	0	0	0	0	0	0
2	4	2014-06-11	1	2	8	2	1	1	2	0	0	0	0	0	1	1	1	3	1
2	4	2014-06-11	1	2	8	2	1	1	2	0	0	0	0	0	0	0	0	0	0
2	4	2014-06-11	1	2	9	2	1	1	2	0	0	0	0	0	0	0	0	0	0
2	4	2014-06-11	1	2	9	2	1	1	2	1	1	0	0	0	1	0	1	3	1
2	4	2014-06-11	1	2	8	2	1	1	2	0	0	0	0	0	1	1	0	2	1
2	4	2014-06-11	1	2	8	2	1	1	2	0	0	0	0	0	1	1	1	3	1
2	4	2014-06-11	1	2	11	2	1	1	2	1	1	0	0	0	1	0	1	3	1
2	4	2014-06-11	1	2	5	2	1	1	3	0	0	0	0	0	1	1	1	3	1
2	4	2014-06-11	1	2	8	2	1	1	2	0	0	0	0	0	1	1	1	3	1
2	4	2014-06-11	1	2	8	2	1	1	2	1	1	0	0	0	1	0	1	3	1
2	4	2014-06-11	1	2	3	2	1	1	2	1	1	0	0	0	0	0	0	1	1
2	4	2014-06-11	1	2	8	2	1	1	2	0	0	0	0	0	1	1	1	3	1
2	4	2014-06-11	1	2	6	2	1	1	3	1	1	0	0	0	1	0	1	3	1
2	4	2014-06-11	1	2	8	2	1	1	3	0	0	0	0	0	1	1	0	2	1
2	4	2014-06-11	1	2	6	2	1	1	3	0	0	0	0	0	1	1	1	3	1
2	4	2014-06-11	1	2	8	2	1	1	3	1	0	1	0	0	1	0	1	3	1
2	4	2014-06-11	1	2	7	2	1	1	3	0	0	0	0	0	1	1	1	3	1
2	4	2014-06-11	1	2	8	2	1	1	3	0	0	0	0	0	1	1	0	2	1
2	4	2014-06-11	1	2	9	2	1	1	3	0	0	0	0	0	1	1	1	3	1
2	4	2014-06-11	1	2	8	2	1	1	3	0	0	0	0	0	1	1	0	2	1
2	4	2014-06-11	1	2	8	2	1	1	3	0	0	0	0	0	1	1	0	2	1
2	4	2014-06-11	1	2	7	2	1	1	3	0	0	0	0	0	1	1	1	3	1
2	4	2014-06-11	1	2	8	2	1	1	3	0	0	0	0	0	0	0	0	0	0
2	4	2014-06-11	1	2	7	2	1	1	3	0	0	0	0	0	1	1	1	3	1
2	4	2014-06-11	1	2	8	2	1	1	3	0	0	0	0	0	1	1	0	2	1
2	4	2014-06-11	1	2	8	2	1	1	3	0	0	0	0	0	0	0	0	0	0
2	4	2014-06-11	1	2	8	2	1	1	3	0	0	0	0	0	1	1	0	2	1
2	4	2014-06-11	1	2	10	2	1	1	3	0	0	0	0	0	0	0	0	0	0
2	4	2014-06-11	1	2	9	2	1	1	2	1	1	0	0	0	1	0	1	3	1
2	4	2014-06-11	1	2	14	2	1	1	3	1	0	1	0	0	1	1	0	3	1
2	4	2014-06-11	1	2	9	2	1	1	3	0	0	0	0	0	1	1	1	3	1
2	4	2014-06-11	1	2	3	2	1	1	3	0	0	0	0	0	0	0	0	0	0
2	4	2014-06-11	1	2	12	2	1	1	3	0	0	0	0	0	1	1	0	2	1
2	4	2014-06-11	1	2	5	2	1	1	1	1	1	0	0	0	1	0	1	3	1
2	4	2014-06-11	1	2	9	2	1	1	3	0	0	0	0	0	1	1	0	2	1
2	4	2014-06-11	1	2	8	2	1	1	3	0	0	0	0	0	0	0	0	0	0
2	4	2014-06-11	1	2	6	2	1	1	3	0	0	0	0	0	1	1	0	2	1
2	4	2014-06-11	1	2	10	2	1	1	2	0	0	0	0	0	0	0	0	0	0
2	4	2014-06-11	1	2	2	2	1	1	3	0	0	0	0	0	1	1	0	2	1
2	4	2014-06-11	1	2	6	2	1	1	3	0	0	0	0	0	0	0	0	0	0
2	4	2014-06-11	1	2	8	2	1	1	3	0	0	0	0	0	0	0	0	0	0
2	4	2014-06-11	1	2	9	2	1	1	3	0	0	0	0	0	1	1	0	2	1
2	4	2014-06-11	1	2	7	2	1	1	3	0	0	0	0	0	0	0	0	0	0
2	4	2014-06-11	1	2	10	2	1	1	3	0	0	0	0	0	0	0	0	0	0
2	4	2014-06-11	1	2	6	2	1	1	3	0	0	0	0	0	1	1	0	2	1
2	4	2014-06-11	1	2	7	2	1	1	3	0	0	0	0	0	0	0	0	0	0
2	4	2014-06-11	1	2	8	2	1	1	3	0	0	0	0	0	1	1	0	2	1
2	4	2014-06-11	1	2	9	2	1	1	3	0	0	0	0	0	1	0	1	2	1
2	4	2014-06-11	1	2	9	2	1	1	3	0	0	0	0	0	1	1	0	2	1
2	4	2014-06-11	1	2	9	2	1	1	3	0	0	0	0	0	0	0	0	0	0
2	4	2014-06-11	1	2	5	2	1	1	3	1	1	0	0	0	1	1	1	4	1
2	4	2014-06-11	1	2	8	2	1	1	3	0	0	0	0	0	0	0	0	0	0
2	4	2014-06-11	1	2	8	2	1	1	3	0	0	0	0	0	1	1	0	2	1
2	4	2014-06-11	1	2	10	2	1	1	3	0	0	0	0	0	1	1	0	2	1
2	4	2014-06-11	1	2	9	2	1	1	3	0	0	0	0	0	0	0	0	0	0
2	4	2014-06-11	1	2	9	2	1	1	3	0	0	0	0	0	1	1	0	2	1
2	4	2014-06-11	1	2	10	2	1	1	3	0	0	0	0	0	1	1	0	2	1
2	4	2014-06-11	1	2	8	2	1	1	3	0	0	0	0	0	1	1	0	2	1
2	4	2014-06-11	1	2	8	2	1	1	3	1	1	0	0	0	1	1	1	4	1
2	4	2014-06-11	1	2	9	2	1	1	3	0	0	0	0	0	0	0	0	0	0
2	4	2014-06-11	1	2	9	2	1	1	3	0	0	0	0	0	0	0	0	0	0
2	4	2014-06-11	1	2	8	2	1	1	3	0	0	0	0	0	1	1	0	2	1
2	4	2014-06-11	1	2	10	2	1	1	3	1	1	0	0	0	1	1	0	3	1
2	4	2014-06-11	1	2	9	2	1	1	3	0	0	0	0	0	1	1	0	2	1
2	4	2014-06-11	1	2	9	2	1	1	3	0	0	0	0	0	1	1	0	2	1
2	4	2014-06-11	1	2	10	2	1	1	3	0	0	0	0	0	0	0	0	0	0
2	4	2014-06-11	1	2	5	2	1	1	3	0	0	0	0	0	0	0	0	0	0
2	4	2014-06-11	1	2	9	2	1	1	3	0	0	0	0	0	1	1	1	3	1
2	4	2014-06-11	1	2	7 M.	2	1	1	3	0	0	0	0	0	0	0	0	0	0
3	3	2015-02-13	1	2	7	2	0	1	4	0	0	0	0	0	0	0	0	0	0
3	3	2015-02-13	1	2	3	2	0	0	4	0	0	0	0	0	0	0	0	0	0
3	3	2015-08-26	1	2	6	2	0	0	4	0	0	0	0	0	0	0	0	0	0
3	3	2015-08-26	1	2	8	2	0	0	3	1	0	1	0	0	0	0	0	1	1
3	3	2015-08-26	1	2	6	2	0	0	4	0	0	0	0	0	0	0	0	0	0
3	3	2015-08-26	1	2	6	2	0	0	4	0	0	0	0	0	1	1	0	2	1
3	3	2015-08-26	1	2	8	2	0	0	4	1	0	1	0	0	1	1	0	3	1
3	3	2015-08-26	1	2	4	2	0	0	2	1		1	0	0	1	1	1	4	1
3	3	2014-11-01	1	2	3	2	0	0	3	1	1	0	0	0	0	0	0	1	1
3	3	2014-11-01	1	2	4	2	0	0	3	1	1	0	0	0	0	0	0	1	1
3	3	2014-11-01	1	2	5	2	0	0	2	1	1	0	0	0	1	1	0	3	1
3	3	30/10/2014	1	2	5	2	0	0	3	1	0	1	0	0	0	0	0	1	1
3	3	30/10/2014	1	2	7	2	0	0	3	0	0	0	0	0	0	0	0	0	0
4	4	2014-06-24	1	2	8	2	0	0	3	0	0	0	0	0	1	1	0	2	1
4	4	2014-06-25	1	2	8	2	0	0	2	1	1	1	0	0	1	1	1	5	1
4	4	2014-06-26	1	2	7	2	0	0	2	1	1	1	0	0	1	1	0	4	1
4	4	2014-06-27	1	2	8	2	0	0	2	1	1	1	0	0	1	1	1	5	1
4	4	2014-06-28	1	2	7	2	0	0	2	1	1	1	0	0	1	1	0	4	1
4	4	2014-06-29	1	2	7	2	0	0	2	1	1	1	0	0	1	1	1	5	1
4	4	2014-06-30	1	2	7	2	0	0	2	1	1	1	0	0	1	1	1	5	1
4	4	2014-07-01	1	2	6	2	0	0	3	0	0	0	0	0	1	1	1	3	1
4	4	2014-07-02	1	2	7	2	0	0	1	1	1	1	0	0	1	1	1	5	1
4	4	2014-07-03	1	2	7	2	0	0	3	0	0	0	0	0	1	1	1	3	1
4	4	2014-07-04	1	2	6	2	0	0	2	1	0	1	0	0	1	1	1	4	1
4	4	2014-07-05	1	2	5	2	0	0	3	0	0	0	0	0	1	1	1	3	1
4	4	2014-07-06	1	2	8	2	0	0	3	0	0	0	0	0	1	1	1	3	1
4	4	2014-07-07	1	2	7	2	0	0	2	1	1	1	0	0	1	1	1	5	1
4	4	2014-07-08	1	2	4	2	0	0	3	0	0	0	0	0	1	1	1	3	1
4	4	2014-07-09	1	2	7	2	0	0	3	1	1	1	0	0	1	1	0	4	1
4	4	2014-07-10	1	2	7	2	0	0	2	1	1	1	0	0	1	1	1	5	1
4	4	2014-07-11	1	2	4	2	0	0	1	1	1	1	0	0	1	1	1	5	1
4	4	2014-07-12	1	2	4	2	0	0	2	1	1	1	0	0	1	1	0	4	1
4	4	2014-07-13	1	2	3	2	0	0	2	1	1	1	0	0	1	1	1	5	1
4	4	2014-07-14	1	2	3	2	0	0	1	1	1	1	0	0	1	1	1	5	1
4	4	2014-07-15	1	2	3	2	0	0	2	1	1	1	0	0	1	1	0	4	1
4	4	2014-07-16	1	2	2	2	0	0	3	0	0	0	0	0	1	1	0	2	1
4	4	2014-07-17	1	2	2	2	0	0	2	0	0	0	0	0	1	1	1	3	1
4	4	2014-07-18	1	2	3	2	0	0	3	0	0	0	0	0	1	1	0	2	1
4	4	2014-07-19	1	2	2	2	0	0	2	1	1	1	0	0	1	1	1	5	1
4	4	2014-07-20	1	2	2	2	0	0	2	1	1	1	0	0	1	1	1	5	1
4	4	2014-07-21	1	2	1	2	0	0	2	1	1	1	0	0	1	1	1	5	1
4	4	2014-07-22	1	2	1	2	0	0	2	1	1	1	0	0	1	1	1	5	1
4	4	2014-07-23	1	2	1	2	0	0	3	0	0	0	0	0	1	1	1	3	1
4	4	2014-07-24	1	2	1	2	0	0	4	0	0	0	0	0	0	0	0	0	0
4	4	2014-07-25	1	2	1	2	0	0	3	1	1	1	0	0	1	1	1	5	1
4	4	2014-07-26	1	2	1	2	0	0	2	1	1	1	0	0	1	1	0	4	1
4	4	2014-07-27	1	2	1	2	0	0	2	1	1	1	0	0	1	1	1	5	1
4	4	2014-07-28	1	2	0	2	0	0	3	1	1	1	0	0	1	1	0	4	1
4	4	2014-07-29	1	2	0	2	0	0	3	1	1	1	0	0	1	1	0	4	1
4	4	2014-07-30	1	2	0	2	0	0	2	1	1	1	0	0	1	1	0	4	1
4	4	2014-07-31	1	2	0	2	0	0	1	1	1	1	0	0	1	1	1	5	1
4	4	2014-08-01	1	2	0	2	0	0	2	1	1	1	0	0	1	1	1	5	1
6	4	2015-02-12	1	2	14	2	0	0	3	0	0	0	0	0	0	0	0	0	0
6	4	2015-02-12	1	2	13	2	0	0	4	0	0	0	0	0	0	0	0	0	0
6	4	2015-02-12	1	2	13	2	0	0	3	0	0	0	0	0	0	0	0	0	0
6	4	2015-02-12	1	2	13	2	0	0	3	0	0	0	0	0	0	0	0	0	0
6	4	2015-02-12	1	2	5	2	0	0	3	0	0	0	0	0	0	0	0	0	0
6	4	2015-02-12	1	2	7	2	0	0	4	0	0	0	0	0	0	0	0	0	0
6	4	2015-02-12	1	2	5	2	0	0	3	0	0	0	0	0	0	0	0	0	0
6	4	2015-02-12	1	2	7	2	0	0	4	0	0	0	0	0	0	0	0	0	0
6	4	2015-02-12	1	2	6	2	0	0	3	1	1	0	0	0	0	0	0	1	1
6	4	2015-02-12	1	2	4	2	0	0	3	0	0	0	0	0	0	0	0	0	0
6	4	2015-02-12	1	2	9	2	0	0	3	0	0	0	0	0	0	0	0	0	0
6	4	2015-02-12	1	2	4	2	0	0	3	0	0	0	0	0	0	0	0	0	0
6	4	2015-02-12	1	2	4	2	0	0	3	1	1	0	0	0	1	1	0	3	1
6	4	2015-02-12	1	2	6	2	0	0	3	0	0	0	0	0	0	0	0	0	0
6	4	2015-02-12	1	2	9	2	0	0	3	0	0	0	0	0	0	0	0	0	0
6	4	2015-02-12	1	2	9	2	0	0	3	1	1	0	0	0	0	0	0	1	1
6	4	2015-02-12	1	2	4	2	0	0	3	0	0	0	0	0	0	0	0	0	0
6	4	2015-02-12	1	2	4	2	0	0	3	0	0	0	0	0	0	0	0	0	0
6	4	2015-02-12	1	2	6	2	0	0	3	0	0	0	0	0	0	0	0	0	0
6	4	2015-02-12	1	2	5	2	0	0	3	0	0	0	0	0	1	1	1	3	1
6	4	2015-02-12	1	2	9	2	0	0	3	0	0	0	0	0	1	1	1	3	1
6	4	2015-02-12	1	2	5	2	0	0	3	0	0	0	0	0	0	0	0	0	0
6	4	2015-02-12	1	2	4	2	0	0	3	0	0	0	0	0	0	0	0	0	0
6	4	2015-02-12	1	2	4	2	0	0	3	0	0	0	0	0	1	1	1	3	1
6	4	2015-02-12	1	2	6	2	0	0	3	0	0	0	0	0	0	0	0	0	0
6	4	2015-02-12	1	2	9	2	0	0	3	0	0	0	0	0	0	0	0	0	0
6	4	2015-02-12	1	2	13	2	0	0	3	0	0	0	0	0	0	0	0	0	0
6	4	2015-02-12	1	2	9	2	0	0	4	0	0	0	0	0	0	0	0	0	0
6	4	2015-02-12	1	2	10	2	0	0	3	0	0	0	0	0	1	1	1	3	1
6	4	2015-02-12	1	2	6	2	0	0	3	0	0	0	0	0	0	0	0	0	0
6	4	2015-02-12	1	2	6	2	0	0	3	0	0	0	0	0	0	0	0	0	0
6	4	2015-02-12	1	2	5	2	0	0	3	0	0	0	0	0	0	0	0	0	0
6	4	2015-02-12	1	2	10	2	0	0	3	0	0	0	0	0	0	0	0	0	0
6	4	2015-02-12	1	2	4	2	0	0	3	0	0	0	0	0	1	1	1	3	1
6	4	2015-02-12	1	2	10	2	0	0	3	0	0	0	0	0	1	1	0	2	1
6	4	2015-02-12	1	2	4	2	0	0	3	0	0	0	0	0	0	0	0	0	0
6	4	2015-02-12	1	2	10	2	0	0	3	0	0	0	0	0	0	0	0	0	0
6	4	2015-02-12	1	2	9	2	0	0	3	1	1	0	0	0	0	0	0	1	1
6	4	2015-02-12	1	2	4	2	0	0	2	1	1	1	0	0	1	1	1	5	1
6	4	2015-02-12	1	2	4	2	0	0	3	1	1	0	0	0	0	0	0	1	1
6	4	2015-02-12	1	2	9	2	0	0	3	0	0	0	0	0	0	0	0	0	0
6	4	2015-02-12	1	2	13	2	0	0	3	0	0	0	0	0	1	1	0	2	1
6	4	2015-02-12	1	2	10	2	0	0	3	1	1	1	0	0	1	1	1	5	1
6	4	2015-02-12	1	2	7	2	0	0	3	1	1	0	0	0	1	1	0	3	1
6	4	2015-02-12	1	2	6	2	0	0	3	0	0	0	0	0	1	1	1	3	1
6	4	2015-02-12	1	2	14	2	0	0	2	1	1	1	0	0	1	1	1	5	1
6	4	2015-02-12	1	2	4	2	0	0	3	1	1	1	0	0	0	0	0	2	1
6	4	2015-02-12	1	2	3	2	0	0	3	1	1	0	0	0	1	1	0	3	1
6	4	2015-02-12	1	2	3	2	0	0	3	1	1	0	0	0	0	0	0	1	1
6	4	2015-02-12	1	2	2	2	0	0	3	1	1	0	0	0	1	1	0	3	1
6	4	2015-02-12	1	2	8	2	0	0	3	0	0	0	0	0	0	0	0	0	0
6	4	2015-02-12	1	2	6	2	0	0	3	0	0	0	0	0	0	0	0	0	0
6	4	2015-02-12	1	2	2	2	0	0	2	1	1	1	0	0	1	1	0	4	1
6	4	2015-02-12	1	2	6	2	0	0	3	0	0	0	0	0	0	0	0	0	0
6	4	2015-02-12	1	2	9	2	0	0	4	0	0	0	0	0	0	0	0	0	0
6	4	2015-02-12	1	2	9	2	0	0	3	0	0	0	0	0	0	0	0	0	0
6	4	2015-02-12	1	2	10	2	0	0	2	1	1	1	1	0	0	0	0	3	1
6	4	2015-02-12	1	2	5	2	0	0	3	1	1	0	0	0	0	0	0	1	1
6	4	2015-02-12	1	2	5	2	0	0	3	1	1	1	0	0	0	0	0	2	1
6	4	2015-02-12	1	2	14	2	0	0	3	1	1	0	0	0	1	1	1	4	1
6	4	2015-02-12	1	2	5	2	0	0	3	0	0	0	0	0	0	0	0	0	0
6	4	2015-02-12	1	2	5	2	0	0	3	0	0	0	0	0	0	0	0	0	0
6	4	2015-02-12	1	2	10	2	0	0	4	0	0	0	0	0	0	0	0	0	0
6	4	2015-02-12	1	2	6	2	0	0	3	0	0	0	0	0	1	1	0	2	1
1	1	2014-08-10	2	1	8	2	1	1	2	0	0	0	0	0	0	0	0	0	0
1	1	2014-08-10	2	1	7	2	1	0	3	0	0	0	0	0	1	1	0	2	1
1	1	2014-08-10	2	1	8	2	1	0	2	0	0	0	0	0	1	1	0	2	1
1	1	2014-08-10	2	1	7	2	1	1	3	0	0	0	0	0	1	1	0	2	1
1	1	2014-08-10	2	1	9	2	1	1	3	0	0	0	0	0	0	0	0	0	0
1	1	2014-08-10	2	1	7	2	1	1	2	0	0	0	0	0	1	1	0	2	1
1	1	2014-08-10	2	1	8	2	1	1	4	0	0	0	0	0	1	1	1	3	1
2	4	2014-06-11	2	1	11	2	1	1	3	0	0	0	0	0	1	0	1	2	1
2	4	2014-06-11	2	1	9	2	1	1	3	0	0	0	0	0	0	0	0	0	0
2	4	2014-06-11	2	1	9	2	1	1	3	0	0	0	0	0	1	1	0	2	1
2	4	2014-06-11	2	1	9	2	1	1	3	0	0	0	0	0	0	0	0	0	0
2	4	2014-06-11	2	1	9	2	1	1	3	0	0	0	0	0	0	0	0	0	0
2	4	2014-06-11	2	1	9	2	1	1	3	0	0	0	0	0	0	0	0	0	0
2	4	2014-06-11	2	1	9	2	1	1	3	0	0	0	0	0	0	0	0	0	0
2	4	2014-06-11	2	1	9	2	1	1	3	0	0	0	0	0	0	0	0	0	0
2	4	2014-06-11	2	1	9	2	1	1	3	0	0	0	0	0	1	0	1	2	1
2	4	2014-06-11	2	1	9	2	1	1	3	0	0	0	0	0	1	1	0	2	1
2	4	2014-06-11	2	1	9	2	1	1	3	0	0	0	0	0	0	0	0	0	0
3	3	2015-08-26	2	1	6	2	0	0	4	0	0	0	0	0	0	0	0	0	0
3	3	2015-08-26	2	1	7	2	0	0	3	0	0	0	0	0	1	1	1	3	1
3	3	2015-08-26	2	1	7	2	0	0	4	0	0	0	0	0	1	0	0	1	0
3	3	2015-08-26	2	1	6	2	0	0	3	0	0	0	0	0	0	0	0	0	0
3	3	2015-08-26	2	1	6	2	0	0	3	0	0	0	0	0	0	0	0	0	0
3	3	2015-08-26	2	1	6	2	0	0	3	0	0	0	0	0	0	0	0	0	0
3	3	2015-08-26	2	1	8	2	0	0	3	0	0	0	0	0	1	1	1	3	1
3	3	2015-08-26	2	1	5	2	0	0	3	0	0	0	0	0	0	0	0	0	0
3	3	2015-08-26	2	1	8	2	0	0	3	0	0	0	0	0	1	1	1	3	1
3	3	2015-08-26	2	1	8	2	0	0	3	0	0	0	0	0	1	1	1	3	1
3	3	2015-08-26	2	1	8	2	0	0	3	0	0	0	0	0	0	0	0	0	0
3	3	2015-08-26	2	1	9	2	0	0	3	0	0	0	0	0	0	0	0	0	0
3	3	2015-08-26	2	1	9	2	0	0	3	0	0	0	0	0	0	0	0	0	0
3	3	2015-08-26	2	1	12	2	0	0	3	0	0	0	0	0	0	0	0	0	0
3	3	2015-08-26	2	1	7	2	0	0	3	0	0	0	0	0	0	0	0	0	0
3	3	2015-08-26	2	1	8	2	0	0	3	0	0	0	0	0	0	0	0	0	0
3	3	2015-08-26	2	1	16	2	0	0	3	0	0	0	0	0	0	0	0	0	0
3	3	2014-09-22	2	1	0	2	0	0	2	1	1	0	0	0	0	0	0	1	1
3	3	2014-09-22	2	1	0	2	0	0	3	0	0	0	0	0	1	1	0	2	1
3	3	2014-09-22	2	1	0	2	0	0	3	0	0	0	0	0	1	1	0	2	1
3	3	2014-09-22	2	1	0	2	0	0	3	0	0	0	0	0	0	0	0	0	0
3	3	2014-09-22	2	1	0	2	0	0	3	0	0	0	0	0	0	0	0	0	0
3	3	2014-09-26	2	1	0	2	0	0	3	1	1	0	0	0	0	0	0	1	1
3	3	2015-01-16	2	1	0	2	0	0	4	0	0	0	0	0	0	0	0	0	0
3	3	2014-10-04	2	1	0	2	0	0	3	0	0	0	0	0	0	0	0	0	0
3	3	2014-10-10	2	1	0	2	0	0	3	1	1	1	0	0	0	0	0	2	1
3	3	2014-10-01	2	1	0	2	0	0	4	0	0	0	0	0	0	0	0	0	0
3	3	2014-10-21	2	1	0	2	0	0	2	1	1	0	1	0	0	0	0	2	1
3	3	2014-10-30	2	1	0	2	0	0	3	0	0	0	0	0	0	0	0	0	0
3	3	2014-11-01	2	1	0	2	0	0	4	0	0	0	0	0	0	0	0	0	0
3	3	2014-11-14	2	1	0	2	0	0	3	0	0	0	0	0	0	0	0	0	0
3	3	2015-01-16	2	1	0	2	0	0	3	0	0	0	0	0	0	0	0	0	0
3	3	2014-11-24	2	1	0	2	0	0	3	0	0	0	0	0	0	0	0	0	0
3	3	2015-01-16	2	1	0	2	0	0	4	0	0	0	0	0	0	0	0	0	0
3	3	2014-11-18	2	1	0	2	0	0	3	0	0	0	0	0	1	1	0	2	1
3	3	2014-10-04	2	1	0	2	0	0	3	0	0	0	0	0	1	1	0	2	1
3	3	2015-01-13	2	1	0	2	0	0	3	0	0	0	0	0	0	0	0	0	0
3	3	2014-11-17	2	1	0	2	0	0	3	0	0	0	0	0	1	1	0	2	1
6	4	2015-02-12	2	1	10	2	0	0	3	1	1	0	0	0	0	0	0	1	1
6	4	2015-02-12	2	1	10	2	0	0	3	0	0	0	0	0	0	0	0	0	0
6	4	2015-02-12	2	1	9	2	0	0	3	0	0	0	0	0	0	0	0	0	0
6	4	2015-02-12	2	1	9	2	0	0	3	0	0	0	0	0	0	0	0	0	0
6	4	2015-02-12	2	1	8	2	0	0	3	0	0	0	0	0	0	0	0	0	0
6	4	2015-02-12	2	1	7	2	0	0	2	1	1	0	1	0	0	0	0	2	1
6	4	2015-02-12	2	1	6	2	0	0	3	0	0	0	0	0	0	0	0	0	0
6	4	2015-02-12	2	1	10	2	0	0	4	0	0	0	0	0	0	0	0	0	0
6	4	2015-02-12	2	1	7	2	0	0	3	1	1	0	0	0	0	0	0	1	1
6	4	2015-02-12	2	1	6	2	0	0	3	1	1	1	0	0	0	0	0	2	1
3	3	2014-11-14	2	2	0	1	0	0	2	1	1	0	0	0	0	0	0	1	1
1	1	2014-08-10	2	2	7	2	1	0	3	0	0	0	0	0	1	1	0	2	1
1	1	2014-08-10	2	2	7	2	1	1	3	0	0	0	0	0	1	1	0	2	1
1	1	2014-08-10	2	2	5	2	1	0	4	0	0	0	0	0	1	1	0	2	1
1	1	2014-08-10	2	2	7	2	1	0	0	0	0	0	0	0	1	1	0	2	1
1	1	2014-08-10	2	2	6	2	1	1	4	0	0	0	0	0	1	1	1	3	1
1	1	2014-08-10	2	2	6	2	0	0	4	0	0	0	0	0	1	1	1	3	1
1	1	2014-08-10	2	2	7	2	1	1	4	0	0	0	0	0	0	0	0	0	0
1	1	2014-08-10	2	2	7	2	1	1	3	0	0	0	0	0	0	0	0	0	0
1	1	2014-08-10	2	2	7	2	0	0	2	0	0	0	0	0	1	0	1	2	1
1	1	2014-08-17	2	2	6	2	1	0	3	0	0	0	0	0	1	1	1	3	1
1	1	2014-09-10	2	2	4	2	1	0	3	0	0	0	0	0	1	1	0	2	1
1	1	2014-09-11	2	2	4	2	1	0	3	0	0	0	0	0	1	1	0	2	1
1	1	2014-09-26	2	2	4	2	0	0	3	0	0	0	0	0	0	0	0	0	0
1	1	2014-10-02	2	2	5	2	0	0	3	0	0	0	0	0	1	1	0	2	1
1	1	2014-10-03	2	2	3	2	0	0	1	0	0	0	0	0	1	1	0	2	1
1	1	2014-10-04	2	2	3	2	0	0	3	0	0	0	0	0	1	1	0	2	1
1	1	2014-10-05	2	2	9	2	0	0	2	0	0	0	0	0	1	1	0	2	1
1	1	2014-10-06	2	2	6	2	0	0	3	0	0	0	0	0	1	1	0	2	1
1	1	2014-10-10	2	2	4	2	0	0	3	0	0	0	0	0	1	1	0	2	1
1	1	2014-10-12	2	2	2	2	1	0	3	0	0	0	0	0	1	1	0	2	1
1	1	2014-10-13	2	2	1	2	1	0	3	0	0	0	0	0	1	1	0	2	1
1	1	2014-10-18	2	2	5	2	1	0	2	0	0	0	0	0	1	1	0	2	1
1	1	2014-10-19	2	2	4	2	1	0	4	0	0	0	0	0	1	1	0	2	1
1	1	2014-10-20	2	2	4	2	1	0	3	0	0	0	0	0	1	1	0	2	1
2	4	2014-06-11	2	2	10	2	1	1	3	0	0	0	0	0	1	1	0	2	1
2	4	2014-06-11	2	2	10	2	1	1	3	0	0	0	0	0	1	1	0	2	1
2	4	2014-06-11	2	2	8	2	1	1	3	0	0	0	0	0	1	1	0	2	1
2	4	2014-06-11	2	2	4	2	1	1	3	0	0	0	0	0	1	1	0	2	1
2	4	2014-06-11	2	2	4	2	1	1	3	0	0	0	0	0	1	1	1	3	1
2	4	2014-06-11	2	2	4	2	1	1	3	0	0	0	0	0	0	0	0	0	0
2	4	2014-06-11	2	2	8	2	1	1	3	0	0	0	0	0	1	1	1	3	1
2	4	2014-06-11	2	2	7	2	1	1	3	0	0	0	0	0	1	1	0	2	1
2	4	2014-06-11	2	2	9	2	1	1	3	0	0	0	0	0	1	1	0	2	1
2	4	2014-06-11	2	2	10	2	1	1	3	0	0	0	0	0	1	1	0	2	1
2	4	2014-06-11	2	2	3	2	1	1	3	0	0	0	0	0	1	1	1	3	1
2	4	2014-06-11	2	2	4	2	1	1	3	0	0	0	0	0	0	0	0	0	0
2	4	2014-06-11	2	2	12	2	1	1	3	0	0	0	0	0	0	0	0	0	0
2	4	2014-06-11	2	2	12	2	1	1	3	0	0	0	0	0	0	0	0	0	0
2	4	2014-06-11	2	2	2	2	1	1	3	0	0	0	0	0	0	0	0	0	0
2	4	2014-06-11	2	2	3	2	1	1	3	0	0	0	0	0	0	0	0	0	0
2	4	2014-06-11	2	2	3	2	1	1	3	0	0	0	0	0	1	1	1	3	1
2	4	2014-06-11	2	2	8	2	1	1	3	0	0	0	0	0	1	1	1	3	1
2	4	2014-06-11	2	2	12	2	1	1	3	0	0	0	0	0	0	0	0	0	0
2	4	2014-06-11	2	2	15	2	1	1	3	0	0	0	0	0	0	0	0	0	0
2	4	2014-06-11	2	2	10	2	1	1	3	0	0	0	0	0	0	0	0	0	0
2	4	2014-06-11	2	2	8	2	1	1	3	0	0	0	0	0	1	1	1	3	1
2	4	2014-06-11	2	2	10	2	1	1	3	0	0	0	0	0	1	1	0	2	1
2	4	2014-06-11	2	2	10	2	1	1	3	0	0	0	0	0	0	0	0	0	0
2	4	2014-06-11	2	2	10	2	1	1	3	0	0	0	0	0	1	1	1	3	1
2	4	2014-06-11	2	2	9	2	1	1	3	0	0	0	0	0	1	1	1	3	1
2	4	2014-06-11	2	2	10	2	1	1	3	0	0	0	0	0	1	1	0	2	1
2	4	2014-06-11	2	2	9	2	1	1	3	0	0	0	0	0	0	0	0	0	0
2	4	2014-06-11	2	2	1	2	1	1	3	0	0	0	0	0	1	1	1	3	1
2	4	2014-06-11	2	2	1	2	1	1	3	0	0	0	0	0	0	0	0	0	0
2	4	2014-06-11	2	2	8	2	1	1	3	0	0	0	0	0	1	1	0	2	1
2	4	2014-06-11	2	2	9	2	1	1	3	0	0	0	0	0	0	0	0	0	0
2	4	2014-06-11	2	2	9	2	1	1	3	0	0	0	0	0	1	1	0	2	1
2	4	2014-06-11	2	2	9	2	1	1	3	0	0	0	0	0	1	1	0	2	1
2	4	2014-06-11	2	2	12	2	1	1	3	0	0	0	0	0	1	1	0	2	1
2	4	2014-06-11	2	2	8	2	1	1	3	0	0	0	0	0	1	1	0	2	1
3	3	2015-08-26	2	2	5	2	0	0	3	0	0	0	0	0	0	0	0	0	0
3	3	2015-08-26	2	2	7	2	0	0	3	0	0	0	0	0	0	0	0	0	0
3	3	2015-08-26	2	2	6	2	0	0	3	0	0	0	0	0	1	1	1	3	1
3	3	2014-09-26	2	2	0	2	0	0	3	0	0	0	0	0	0	0	0	0	0
3	3	2014-10-30	2	2	0	2	0	0	4	0	0	0	0	0	0	0	0	0	0
3	3	30/10/2014	2	2	0	2	0	0	4	0	0	0	0	0	0	0	0	0	0
3	3	2015-01-13	2	2	0	2	0	0	3	0	0	0	0	0	0	0	0	0	0
3	3	2014-11-14	2	2	0	2	0	0	3	0	0	0	0	0	1	1	1	3	1
3	3	2014-10-01	2	2	0	2	0	0	2	1	0	1	0	0	1	1	0	3	1
3	3	2014-10-16	2	2	0	2	0	0	3	0	0	0	0	0	0	0	0	0	0
3	3	2014-10-21	2	2	0	2	0	0	3	1	1	0	0	0	0	0	0	1	1
6	4	2015-02-12	2	2	6	2	0	0	4	1	1	0	0	0	1	1	0	3	1
6	4	2015-02-12	2	2	9	2	0	0	3	1	1	0	0	0	1	1	1	4	1
6	4	2015-02-12	2	2	14	2	0	0	4	0	0	0	0	0	0	0	0	0	0
6	4	2015-02-12	2	2	10	2	0	0	4	0	0	0	0	0	1	1	1	3	1
6	4	2015-02-12	2	2	6	2	0	0	4	0	0	0	0	0	1	1	0	2	1
6	4	2015-02-12	2	2	9	2	0	0	4	0	0	0	0	0	1	1	0	2	1
6	4	2015-02-12	2	2	8	2	0	0	3	1	1	0	0	0	1	1	0	3	1
6	4	2015-02-12	2	2	8	2	0	0	3	1	1	0	0	0	0	0	0	1	1
6	4	2015-02-12	2	2	13	2	0	0	2	1	1	0	0	0	0	0	0	1	1
6	4	2015-02-12	2	2	8	2	0	0	3	1	1	0	0	0	0	0	0	1	1
6	4	2015-02-12	2	2	8	2	0	0	4	1	1	0	0	0	0	0	0	1	1
6	4	2015-02-12	2	2	9	2	0	0	4	0	0	0	0	0	0	0	0	0	0
6	4	2015-02-12	2	2	8	2	0	0	2	1	1	0	0	0	1	1	0	3	1
6	4	2015-02-12	2	2	9	2	0	0	3	1	1	0	0	0	0	0	0	1	1
6	4	2015-02-12	2	2	14	2	0	0	4	0	0	0	0	0	0	0	0	0	0
6	4	2015-02-12	2	2	9	2	0	0	4	1	1	0	0	0	0	0	0	1	1
6	4	2015-02-12	2	2	9	2	0	0	3	1	1	0	0	0	0	0	0	1	1
6	4	2015-02-12	2	2	10	2	0	0	2	1	1	0	0	1	1	1	0	4	1
6	4	2015-02-12	2	2	8	2	0	0	3	1	1	0	0	0	0	0	0	1	1
6	4	2015-02-12	2	2	10	2	0	0	4	0	0	0	0	0	0	0	0	0	0
6	4	2015-02-12	2	2	7	2	0	0	3	0	0	0	0	0	0	0	0	0	0
6	4	2015-02-12	2	2	7	2	0	0	2	1	1	0	0	1	0	0	0	2	1
6	4	2015-02-12	2	2	6	2	0	0	4	0	0	0	0	0	0	0	0	0	0
6	4	2015-02-12	2	2	7	2	0	0	3	0	0	0	0	0	1	1	0	2	1
6	4	2015-02-12	2	2	7	2	0	0	3	1	1	0	0	0	1	1	1	4	1
6	4	2015-02-12	2	2	6	2	0	0	3	1	0	0	0	0	1	1	1	3	1
6	4	2015-02-12	2	2	14	2	0	0	3	0	0	0	0	0	0	0	0	0	0
6	4	2015-02-12	2	2	15	2	0	0	3	0	0	0	0	0	0	0	0	0	0
6	4	2015-02-12	2	2	13	2	0	0	3	0	0	0	0	0	0	0	0	0	0
6	4	2015-02-12	2	2	12	2	0	0	2	1	1	0	0	1	1	1	0	4	1
6	4	2015-02-12	2	2	8	2	0	0	3	1	1	0	0	0	0	0	0	1	1
6	4	2015-02-12	2	2	6	2	0	0	4	0	0	0	0	0	0	0	0	0	0
6	4	2015-02-12	2	2	10	2	0	0	3	1	1	0	0	1	0	0	0	2	1
6	4	2015-02-12	2	2	5	2	0	0	2	1	1	0	0	1	1	1	0	4	1
6	4	2015-02-12	2	2	3	2	0	0	3	1	1	0	0	0	0	0	0	1	1
6	4	2015-02-12	2	2	4	2	0	0	4	0	0	0	0	0	0	0	0	0	0
6	4	2015-02-12	2	2	7	2	0	0	3	0	0	0	0	0	0	0	0	0	0
6	4	2015-02-12	2	2	4	2	0	0	3	1	1	0	0	0	1	1	0	3	1
6	4	2015-02-12	2	2	4	2	0	0	4	0	0	0	0	0	0	0	0	0	0
6	4	2015-02-12	2	2	4	2	0	0	2	1	1	0	0	0	0	0	0	1	1
6	4	2015-02-12	2	2	8	2	0	0	3	1	1	0	0	0	0	0	0	1	1
6	4	2015-02-12	2	2	7	2	0	0	4	0	0	0	0	0	0	0	0	0	0
6	4	2015-02-12	2	2	7	2	0	0	3	0	0	0	0	0	0	0	0	0	0
6	4	2015-02-12	2	2	6	2	0	0	4	0	0	0	0	0	0	0	0	0	0
6	4	2015-02-12	2	2	7	2	0	0	3	0	0	0	0	0	0	0	0	0	0
6	4	2015-02-12	2	2	13	2	0	0	3	0	0	0	0	0	0	0	0	0	0
6	4	2015-02-12	2	2	14	2	0	0	4	0	0	0	0	0	0	0	0	0	0
6	4	2015-02-12	2	2	14	2	0	0	3	0	0	0	0	0	0	0	0	0	0
6	4	2015-02-12	2	2	6	2	0	0	3	0	0	0	0	0	0	0	0	0	0
6	4	2015-02-12	2	2	6	2	0	0	3	0	0	0	0	0	0	0	0	0	0
6	4	2015-02-12	2	2	3	2	0	0	3	0	0	0	0	0	0	0	0	0	0

## Sheet: Key
Farm	Agroclimatic Zone	date	Host Species	Breed Type	Age (Yrs)	Sex	Vaccination	Acaricide	Bodyscore	TBU	Theileria annulara	Theileria orientalis (1=positive)	Babesia bigemina (1=positive)	Babesia bovis (1= positive)	Anaplasma Ehrlichi universal primers	Anaplasma	Ehrlichia	Number Unique Infections	Coinfections
individual farm Id			1= cow, 2= buffalo	1= cross breed, 2 = native breed		1= male, 2= female	1= yes	1=yes	score 1-5	Theileria Babesia universal primers. 1= positive	1=positive	1=positive	1=positive	1=positive	1=positive	1=positive	1=positive	total number of different infecting parasites	1= yes. Positive for >1 parasite
